# Supplementary material for: 9,10-Dihydro-7H-benzo[de]imidazo[2,1-a]isoquinolin-7-one
Source: Acta Crystallogr Sect E Struct Rep Online. 2012 May 26;68(Pt 6):o1886. doi: 10.1107/S1600536812022921 (PMC3379446; doi:10.1107/S1600536812022921)
Supplement: Supplementary file 1 [file e-68-o1886-sup1.cif]

##############################################################################
#                                                                            #
# This CIF contains the data in a paper accepted for publication in          #
# Acta Crystallographica Section E. It conforms to the requirements of       #
# Notes for Authors for Acta Crystallographica Section E, and has been       #
# peer reviewed under the auspices of the IUCr Commission on Journals.       #
#                                                                            #
# Full details of the Crystallographic Information File format               #
# are given in the paper "The Crystallographic Information File (CIF):       #
# a New Standard Archive File for Crystallography" by S. R. Hall, F. H.      #
# Allen and I. D. Brown [Acta Cryst. (1991), A47, 655-685].                  #
#                                                                            #
# The current version of the core CIF dictionary is obtainable from          #
# ftp://ftp.iucr.org/pub/cif_core.dic.                                       #
#                                                                            #
# Software is freely available for graphical display of the structure(s)     #
# in this CIF. For information consult the CIF software page                 #
# http://www.iucr.org/resources/cif/software.                                #
#                                                                            #
# This file may be used for bona fide research purposes within the           #
# scientific community so long as proper attribution is given to the journal # 
# article from which it was obtained.                                        #
#                                                                            #
##############################################################################
data_I
_audit_creation_method     SHELXL-97
_chemical_name_systematic
;
9,10-Dihydro-7<i>H</i>-benzo[<i>de</i>]imidazo[2,1-<i>a</i>]isoquinolin-7-one
;
_chemical_name_common     ?
_chemical_formula_moiety     'C14 H10 N2 O'
_chemical_formula_sum     'C14 H10 N2 O'
_chemical_formula_iupac     'C14 H10 N2 O'
_chemical_formula_weight     222.24
_chemical_melting_point     ?
_symmetry_cell_setting     orthorhombic
_symmetry_space_group_name_H-M     'P 21 21 21'
_symmetry_space_group_name_Hall     'P 2ac 2ab'
loop_
    _symmetry_equiv_pos_as_xyz
    'x, y, z'
    '-x+1/2, -y, z+1/2'
    'x+1/2, -y+1/2, -z'
    '-x, y+1/2, -z+1/2'
_cell_length_a     4.4949(2)
_cell_length_b     14.9891(9)
_cell_length_c     15.1357(8)
_cell_angle_alpha     90.00
_cell_angle_beta     90.00
_cell_angle_gamma     90.00
_cell_volume     1019.76(9)
_cell_formula_units_Z     4
_cell_measurement_reflns_used     946
_cell_measurement_theta_min     2.72
_cell_measurement_theta_max     19.83
_cell_measurement_temperature     296(2)
_cell_special_details     ?
_exptl_crystal_description     prism
_exptl_crystal_colour     colourless
_exptl_crystal_size_max     0.20
_exptl_crystal_size_mid     0.05
_exptl_crystal_size_min     0.05
_exptl_crystal_density_diffrn     1.448
_exptl_crystal_density_meas     ?
_exptl_crystal_density_method     'not measured'
_exptl_crystal_F_000     464
_exptl_absorpt_coefficient_mu     0.094
_exptl_absorpt_correction_type     multi-scan
_exptl_absorpt_process_details     '(SADABS; Sheldrick, 1996)'
_exptl_absorpt_correction_T_min     0.9815
_exptl_absorpt_correction_T_max     0.9953
_exptl_special_details     ?
_diffrn_ambient_temperature     296(2)
_diffrn_radiation_type     MoK\a
_diffrn_radiation_wavelength     0.71073
_diffrn_radiation_source     'fine-focus sealed tube'
_diffrn_radiation_monochromator     graphite
_diffrn_measurement_device_type     'Bruker SMART APEXII CCD area-detector'
_diffrn_measurement_method     '\w scans'
_diffrn_detector_area_resol_mean     83.33
_diffrn_reflns_number     8736
_diffrn_reflns_av_R_equivalents     0.0459
_diffrn_reflns_av_sigmaI/netI     0.0384
_diffrn_reflns_theta_min     1.91
_diffrn_reflns_theta_max     25.50
_diffrn_reflns_theta_full     25.50
_diffrn_measured_fraction_theta_max     0.977
_diffrn_measured_fraction_theta_full     0.977
_diffrn_reflns_limit_h_min     -5
_diffrn_reflns_limit_h_max     5
_diffrn_reflns_limit_k_min     -18
_diffrn_reflns_limit_k_max     16
_diffrn_reflns_limit_l_min     -18
_diffrn_reflns_limit_l_max     16
_refine_special_details
;
Refinement of <i>F</i>^2^ against ALL reflections. The weighted <i>R</i>-factor
<i>wR</i> and goodness of fit <i>S</i> are based on <i>F</i>^2^, conventional
<i>R</i>-factors <i>R</i> are based on <i>F</i>, with <i>F</i> set to zero for
negative <i>F</i>^2^. The threshold expression of <i>F</i>^2^ >
\s(<i>F</i>^2^) is used only for calculating <i>R</i>-factors(gt) <i>etc</i>.
and is not relevant to the choice of reflections for refinement.
<i>R</i>-factors based on <i>F</i>^2^ are statistically about twice as large
as those based on <i>F</i>, and <i>R</i>- factors based on ALL data will be
even larger.
;
_reflns_number_total     1837
_reflns_number_gt     1207
_reflns_threshold_expression     I>2sigma(I)
_refine_ls_structure_factor_coef     Fsqd
_refine_ls_matrix_type     full
_refine_ls_R_factor_all     0.1238
_refine_ls_R_factor_gt     0.0746
_refine_ls_wR_factor_gt     0.1788
_refine_ls_wR_factor_ref     0.2020
_refine_ls_goodness_of_fit_ref     1.007
_refine_ls_restrained_S_all     1.010
_refine_ls_number_reflns     1837
_refine_ls_number_parameters     154
_refine_ls_number_restraints     1
_refine_ls_number_constraints     1
_refine_ls_hydrogen_treatment     constr
_refine_ls_weighting_scheme     calc
_refine_ls_weighting_details
         'calc w=1/[\s^2^(Fo^2^)+(0.0818P)^2^+0.9931P] where P=(Fo^2^+2Fc^2^)/3'
_atom_sites_solution_hydrogens     geom
_atom_sites_solution_primary     direct
_atom_sites_solution_secondary     difmap
_refine_ls_shift/su_max     0.000
_refine_ls_shift/su_mean     0.000
_refine_diff_density_max     0.273
_refine_diff_density_min     -0.325
_refine_ls_extinction_method     none
_refine_ls_extinction_coef     .
_refine_ls_abs_structure_details     ?
_refine_ls_abs_structure_Flack     ?
loop_
    _atom_type_symbol
    _atom_type_description
    _atom_type_scat_dispersion_real
    _atom_type_scat_dispersion_imag
    _atom_type_scat_source
    'C' 'C' 0.0033 0.0016
                         'International Tables Vol C Tables 4.2.6.8 and 6.1.1.4'
    'N' 'N' 0.0061 0.0033
                         'International Tables Vol C Tables 4.2.6.8 and 6.1.1.4'
    'O' 'O' 0.0106 0.0060
                         'International Tables Vol C Tables 4.2.6.8 and 6.1.1.4'
    'H' 'H' 0.0000 0.0000
                         'International Tables Vol C Tables 4.2.6.8 and 6.1.1.4'
_computing_data_collection     'APEX2 (Bruker, 2008)'
_computing_cell_refinement     'SAINT (Bruker, 2008)'
_computing_data_reduction     'SAINT (Bruker, 2008)'
_computing_structure_solution     'SHELXS97 (Sheldrick, 2008)'
_computing_structure_refinement     'SHELXL97 (Sheldrick, 2008)'
_computing_molecular_graphics
                             'SHELXTL (Sheldrick, 2008) and PLATON (Spek, 2009)'
_computing_publication_material     'SHELXTL (Sheldrick, 2008)'
loop_
    _atom_site_type_symbol
    _atom_site_label
    _atom_site_fract_x
    _atom_site_fract_y
    _atom_site_fract_z
    _atom_site_U_iso_or_equiv
    _atom_site_adp_type
    _atom_site_calc_flag
    _atom_site_refinement_flags
    _atom_site_occupancy
    _atom_site_symmetry_multiplicity
    _atom_site_disorder_assembly
    _atom_site_disorder_group
    N N1 0.8099(9) 0.5958(3) 0.5858(3) 0.0586(11) Uani d . 1 1 . .
    C C9 0.4344(11) 0.4484(3) 0.5830(3) 0.0526(11) Uani d . 1 1 . .
    C C10 0.5848(10) 0.4693(3) 0.6615(3) 0.0537(11) Uani d . 1 1 . .
    C C12 0.6647(12) 0.5790(3) 0.5059(3) 0.0614(14) Uani d . 1 1 . .
    C C11 0.7765(11) 0.5470(3) 0.6614(3) 0.0556(11) Uani d . 1 1 . .
    C C5 0.0907(13) 0.3543(4) 0.4989(4) 0.0772(17) Uani d . 1 1 . .
    H H5 -0.0366 0.3055 0.4963 0.093 Uiso calc R 1 1 . .
    C C1 0.5498(12) 0.4169(4) 0.7347(3) 0.0692(14) Uani d . 1 1 . .
    H H1 0.6487 0.4308 0.7868 0.083 Uiso calc R 1 1 . .
    O O1 0.7130(11) 0.6295(2) 0.4429(2) 0.0886(14) Uani d . 1 1 . .
    C C8 0.4680(11) 0.5014(3) 0.5046(3) 0.0557(12) Uani d . 1 1 . .
    C C4 0.2423(12) 0.3730(3) 0.5796(3) 0.0620(13) Uani d . 1 1 . .
    C C7 0.3183(12) 0.4788(4) 0.4287(3) 0.0673(14) Uani d . 1 1 . .
    H H7 0.3457 0.5130 0.3781 0.081 Uiso calc R 1 1 . .
    N N2 0.9310(11) 0.5775(3) 0.7269(3) 0.0773(13) Uani d U 1 1 . .
    C C3 0.2118(14) 0.3213(4) 0.6554(4) 0.0774(16) Uani d . 1 1 . .
    H H3 0.0863 0.2720 0.6547 0.093 Uiso calc R 1 1 . .
    C C13 1.0057(13) 0.6648(3) 0.6011(4) 0.0778(17) Uani d . 1 1 . .
    H H13A 0.9115 0.7223 0.5921 0.093 Uiso calc R 1 1 . .
    H H13B 1.1794 0.6604 0.5633 0.093 Uiso calc R 1 1 . .
    C C6 0.1267(13) 0.4058(4) 0.4255(4) 0.0805(17) Uani d . 1 1 . .
    H H6 0.0242 0.3924 0.3738 0.097 Uiso calc R 1 1 . .
    C C2 0.3623(14) 0.3418(4) 0.7303(4) 0.0825(18) Uani d . 1 1 . .
    H H2 0.3413 0.3055 0.7797 0.099 Uiso calc R 1 1 . .
    C C14 1.0800(16) 0.6516(4) 0.6897(5) 0.100(2) Uani d U 1 1 . .
    H H14A 1.0297 0.7048 0.7230 0.120 Uiso calc R 1 1 . .
    H H14B 1.2931 0.6425 0.6945 0.120 Uiso calc R 1 1 . .
loop_
    _atom_site_aniso_label
    _atom_site_aniso_U_11
    _atom_site_aniso_U_22
    _atom_site_aniso_U_33
    _atom_site_aniso_U_12
    _atom_site_aniso_U_13
    _atom_site_aniso_U_23
    N1 0.061(3) 0.056(2) 0.060(3) 0.003(2) 0.006(2) -0.006(2)
    C9 0.052(3) 0.054(3) 0.051(3) 0.013(2) 0.011(2) -0.003(2)
    C10 0.050(2) 0.061(3) 0.051(3) 0.012(2) 0.006(2) 0.002(2)
    C12 0.068(3) 0.054(3) 0.062(3) 0.016(3) 0.011(3) 0.002(2)
    C11 0.047(3) 0.061(3) 0.059(3) 0.010(3) 0.005(2) -0.008(2)
    C5 0.057(3) 0.079(4) 0.095(5) -0.001(3) 0.011(3) -0.028(3)
    C1 0.066(3) 0.083(4) 0.059(3) 0.018(3) 0.007(3) 0.005(3)
    O1 0.118(3) 0.074(2) 0.074(2) 0.006(3) 0.021(3) 0.021(2)
    C8 0.050(3) 0.058(2) 0.060(3) 0.014(2) 0.003(2) 0.001(2)
    C4 0.051(3) 0.060(3) 0.075(3) 0.009(3) 0.011(3) -0.008(3)
    C7 0.067(3) 0.081(4) 0.054(3) 0.015(3) 0.000(3) -0.004(3)
    N2 0.077(3) 0.081(3) 0.074(3) 0.003(3) -0.007(3) -0.014(2)
    C3 0.070(4) 0.067(3) 0.095(4) 0.006(3) 0.023(3) 0.007(3)
    C13 0.068(4) 0.059(3) 0.106(5) 0.011(3) 0.019(3) -0.020(3)
    C6 0.072(4) 0.098(4) 0.072(4) 0.005(4) -0.008(3) -0.023(4)
    C2 0.081(4) 0.084(4) 0.083(4) 0.014(3) 0.019(3) 0.024(3)
    C14 0.083(4) 0.097(5) 0.120(6) 0.010(4) 0.015(4) -0.041(4)
_geom_special_details
;
All e.s.d.'s (except the e.s.d. in the dihedral angle between two l.s. planes)
are estimated using the full covariance matrix. The cell e.s.d.'s are taken
into account individually in the estimation of e.s.d.'s in distances, angles
and torsion angles; correlations between e.s.d.'s in cell parameters are only
used when they are defined by crystal symmetry. An approximate (isotropic)
treatment of cell e.s.d.'s is used for estimating e.s.d.'s involving l.s.
planes.
;
loop_
    _geom_bond_atom_site_label_1
    _geom_bond_atom_site_label_2
    _geom_bond_site_symmetry_2
    _geom_bond_distance
    _geom_bond_publ_flag
    N1 C11 . 1.367(5) ?
    N1 C13 . 1.377(6) ?
    N1 C12 . 1.397(6) ?
    C9 C10 . 1.402(6) ?
    C9 C4 . 1.423(6) ?
    C9 C8 . 1.436(6) ?
    C10 C1 . 1.367(7) ?
    C10 C11 . 1.448(6) ?
    C12 O1 . 1.236(5) ?
    C12 C8 . 1.462(7) ?
    C11 N2 . 1.295(6) ?
    C5 C6 . 1.363(8) ?
    C5 C4 . 1.426(7) ?
    C5 H5 . 0.9300 ?
    C1 C2 . 1.408(8) ?
    C1 H1 . 0.9300 ?
    C8 C7 . 1.375(7) ?
    C4 C3 . 1.391(7) ?
    C7 C6 . 1.392(7) ?
    C7 H7 . 0.9300 ?
    N2 C14 . 1.414(8) ?
    C3 C2 . 1.355(8) ?
    C3 H3 . 0.9300 ?
    C13 C14 . 1.396(8) ?
    C13 H13A . 0.9700 ?
    C13 H13B . 0.9700 ?
    C6 H6 . 0.9300 ?
    C2 H2 . 0.9300 ?
    C14 H14A . 0.9700 ?
    C14 H14B . 0.9700 ?
loop_
    _geom_angle_atom_site_label_1
    _geom_angle_atom_site_label_2
    _geom_angle_atom_site_label_3
    _geom_angle_site_symmetry_1
    _geom_angle_site_symmetry_3
    _geom_angle
    _geom_angle_publ_flag
    C11 N1 C13 . . 109.4(4) ?
    C11 N1 C12 . . 125.2(4) ?
    C13 N1 C12 . . 125.4(5) ?
    C10 C9 C4 . . 120.1(4) ?
    C10 C9 C8 . . 121.7(4) ?
    C4 C9 C8 . . 118.2(4) ?
    C1 C10 C9 . . 120.2(5) ?
    C1 C10 C11 . . 122.1(5) ?
    C9 C10 C11 . . 117.8(4) ?
    O1 C12 N1 . . 118.4(5) ?
    O1 C12 C8 . . 125.7(5) ?
    N1 C12 C8 . . 116.0(4) ?
    N2 C11 N1 . . 113.1(4) ?
    N2 C11 C10 . . 127.0(5) ?
    N1 C11 C10 . . 119.8(4) ?
    C6 C5 C4 . . 122.0(6) ?
    C6 C5 H5 . . 119.0 ?
    C4 C5 H5 . . 119.0 ?
    C10 C1 C2 . . 119.3(5) ?
    C10 C1 H1 . . 120.3 ?
    C2 C1 H1 . . 120.3 ?
    C7 C8 C9 . . 120.2(5) ?
    C7 C8 C12 . . 120.3(5) ?
    C9 C8 C12 . . 119.6(4) ?
    C3 C4 C9 . . 118.1(5) ?
    C3 C4 C5 . . 123.4(6) ?
    C9 C4 C5 . . 118.5(5) ?
    C8 C7 C6 . . 121.7(5) ?
    C8 C7 H7 . . 119.2 ?
    C6 C7 H7 . . 119.2 ?
    C11 N2 C14 . . 103.1(5) ?
    C2 C3 C4 . . 121.0(6) ?
    C2 C3 H3 . . 119.5 ?
    C4 C3 H3 . . 119.5 ?
    N1 C13 C14 . . 102.0(5) ?
    N1 C13 H13A . . 111.4 ?
    C14 C13 H13A . . 111.4 ?
    N1 C13 H13B . . 111.4 ?
    C14 C13 H13B . . 111.4 ?
    H13A C13 H13B . . 109.2 ?
    C5 C6 C7 . . 119.3(5) ?
    C5 C6 H6 . . 120.3 ?
    C7 C6 H6 . . 120.3 ?
    C3 C2 C1 . . 121.3(5) ?
    C3 C2 H2 . . 119.3 ?
    C1 C2 H2 . . 119.3 ?
    C13 C14 N2 . . 112.4(6) ?
    C13 C14 H14A . . 109.1 ?
    N2 C14 H14A . . 109.1 ?
    C13 C14 H14B . . 109.1 ?
    N2 C14 H14B . . 109.1 ?
    H14A C14 H14B . . 107.9 ?
_iucr_refine_instructions_details
;
TITL d:\????\??\??\yR =  New: P212121
CELL 0.71073 4.4949 14.9891 15.1357 90.000 90.000 90.000
ZERR 4.0000 0.0002 0.0009 0.0008 0.000 0.000 0.000
LATT -1
SYMM 0.5-X, -Y, 0.5+Z
SYMM 0.5+X, 0.5-Y, -Z
SYMM -X, 0.5+Y, 0.5-Z
SFAC C N O H
UNIT 56 8 4 40
MERG 2
OMIT 0 51
FMAP 2
GRID
PLAN 20
TEMP 23
SIZE 0.2 0.05 0.05
BOND $H
DELU 0.01 C14 N2
L.S. 20
ACTA
WGHT    0.081800    0.993100
FVAR       0.31785
N1    2    0.809942    0.595840    0.585767    11.00000    0.06054    0.05554 =
         0.05969   -0.00629    0.00576    0.00307
C9    1    0.434419    0.448353    0.582999    11.00000    0.05213    0.05421 =
         0.05135   -0.00265    0.01073    0.01309
C10   1    0.584812    0.469280    0.661457    11.00000    0.04979    0.06078 =
         0.05055    0.00208    0.00552    0.01227
C12   1    0.664724    0.579041    0.505894    11.00000    0.06814    0.05405 =
         0.06208    0.00160    0.01081    0.01587
C11   1    0.776472    0.546950    0.661358    11.00000    0.04677    0.06120 =
         0.05870   -0.00805    0.00534    0.00956
C5    1    0.090701    0.354309    0.498933    11.00000    0.05652    0.07944 =
         0.09549   -0.02835    0.01067   -0.00082
AFIX  43
H5    4   -0.036623    0.305474    0.496344    11.00000   -1.20000
AFIX   0
C1    1    0.549758    0.416924    0.734665    11.00000    0.06596    0.08254 =
         0.05905    0.00550    0.00702    0.01768
AFIX  43
H1    4    0.648746    0.430773    0.786849    11.00000   -1.20000
AFIX   0
O1    3    0.713010    0.629489    0.442883    11.00000    0.11785    0.07435 =
         0.07350    0.02117    0.02146    0.00552
C8    1    0.467987    0.501402    0.504607    11.00000    0.04974    0.05771 =
         0.05950    0.00064    0.00292    0.01385
C4    1    0.242269    0.372970    0.579582    11.00000    0.05051    0.05992 =
         0.07544   -0.00815    0.01142    0.00894
C7    1    0.318303    0.478761    0.428658    11.00000    0.06700    0.08108 =
         0.05381   -0.00436    0.00016    0.01506
AFIX  43
H7    4    0.345737    0.513025    0.378085    11.00000   -1.20000
AFIX   0
N2    2    0.930967    0.577498    0.726915    11.00000    0.07681    0.08087 =
         0.07419   -0.01407   -0.00676    0.00347
C3    1    0.211769    0.321319    0.655402    11.00000    0.06960    0.06733 =
         0.09536    0.00730    0.02274    0.00630
AFIX  43
H3    4    0.086253    0.272000    0.654699    11.00000   -1.20000
AFIX   0
C13   1    1.005718    0.664763    0.601053    11.00000    0.06768    0.05930 =
         0.10644   -0.02009    0.01923    0.01122
AFIX  23
H13A  4    0.911491    0.722274    0.592091    11.00000   -1.20000
H13B  4    1.179398    0.660359    0.563267    11.00000   -1.20000
AFIX   0
C6    1    0.126653    0.405848    0.425488    11.00000    0.07174    0.09829 =
         0.07150   -0.02341   -0.00790    0.00535
AFIX  43
H6    4    0.024196    0.392441    0.373784    11.00000   -1.20000
AFIX   0
C2    1    0.362255    0.341819    0.730254    11.00000    0.08069    0.08352 =
         0.08327    0.02369    0.01905    0.01425
AFIX  43
H2    4    0.341275    0.305549    0.779716    11.00000   -1.20000
AFIX   0
C14   1    1.080013    0.651605    0.689671    11.00000    0.08256    0.09691 =
         0.11995   -0.04087    0.01490    0.01006
AFIX  23
H14A  4    1.029700    0.704783    0.722995    11.00000   -1.20000
H14B  4    1.293069    0.642524    0.694456    11.00000   -1.20000
HKLF 4  1  1.0000 0.0000 0.0000 0.0000 -1.0000 0.0000 0.0000 0.0000 -1.0000
REM  d:\????\??\??\yR =  New: P212121
REM R1 =  0.0746 for   1207 Fo > 4sig(Fo)  and  0.1238 for all   1837 data
REM    154 parameters refined using      1 restraints
END
WGHT      0.0966      0.6187
REM Highest difference peak  0.273,  deepest hole -0.325,  1-sigma level  0.048
Q1    1   0.9665  0.6857  0.4838  11.00000  0.05    0.27
Q2    1   0.9841  0.6947  0.5158  11.00000  0.05    0.25
Q3    1  -0.1098  0.2600  0.6124  11.00000  0.05    0.16
Q4    1  -0.1542  0.3400  0.3803  11.00000  0.05    0.15
Q5    1   1.4616  0.6042  0.7639  11.00000  0.05    0.15
Q6    1   0.6031  0.3616  0.5706  11.00000  0.05    0.15
Q7    1   1.2560  0.6887  0.7486  11.00000  0.05    0.14
Q8    1   0.5950  0.6832  0.5025  11.00000  0.05    0.14
Q9    1  -0.1346  0.3971  0.3361  11.00000  0.05    0.13
Q10   1   0.3996  0.3001  0.8916  11.00000  0.05    0.13
Q11   1   1.0010  0.7570  0.5315  11.00000  0.05    0.12
Q12   1   0.6650  0.4440  0.3805  11.00000  0.05    0.12
Q13   1   0.7398  0.4926  0.6697  11.00000  0.05    0.12
Q14   1   0.1898  0.5469  0.3393  11.00000  0.05    0.12
Q15   1   1.0729  0.6631  0.8147  11.00000  0.05    0.12
Q16   1  -0.1070  0.4664  0.3534  11.00000  0.05    0.12
Q17   1   0.2912  0.2570  0.7374  11.00000  0.05    0.11
Q18   1   0.6582  0.5736  0.4002  11.00000  0.05    0.11
Q19   1  -0.0494  0.2785  0.3450  11.00000  0.05    0.11
Q20   1   1.0933  0.5224  0.6380  11.00000  0.05    0.10
;
data_global
_journal_date_recd_electronic     2012-04-24
_journal_date_accepted     2012-05-19
_journal_name_full     'Acta Crystallographica, Section E'
_journal_year     2012
_journal_volume     68
_journal_issue      6
_journal_page_first     o1886
_journal_page_last     o1886
_journal_paper_category     QO
_journal_paper_doi     10.1107/S1600536812022921
_journal_coeditor_code     BX2409
_publ_contact_author_name     'Yu Mei Chen'
_publ_contact_author_address
;
Department of Physics and Chemistry, Henan Polytechnic University, Jiaozuo,
Henan 454000, People's Republic of China
;
_publ_contact_author_email     'chenyumei@hpu.edu.cn'
_publ_contact_author_fax     ?
_publ_contact_author_phone     ?
_publ_section_title
;
9,10-Dihydro-7<i>H</i>-benzo[<i>de</i>]imidazo[2,1-<i>a</i>]isoquinolin-7-one
;
loop_
    _publ_author_name
    _publ_author_footnote
    _publ_author_address
    'Chen, Yu Mei' .
;
Department of Physics and Chemistry, Henan Polytechnic University, Jiaozuo,
Henan 454000, People's Republic of China
;
    'Shi, Jian Chao' .
;
Department of Physics and Chemistry, Henan Polytechnic University, Jiaozuo,
Henan 454000, People's Republic of China
;
