# Supplementary material for: 9,10-Dihydro-7H-benzo[de]imidazo[2,1-a]isoquinolin-7-one
Source: Acta Crystallogr Sect E Struct Rep Online. 2012 May 26;68(Pt 6):o1886. doi: 10.1107/S1600536812022921 (PMC3379446; doi:10.1107/S1600536812022921)
Supplement: Supplementary file 2 [file e-68-o1886-Isup2.hkl]

# 
# h,k,l, Fc-squared, Fo-squared, sigma(Fo-squared) and status flag 
# 
data_I
_shelx_title 'P212121' 
_shelx_refln_list_code          4 
_shelx_F_calc_maximum       99.51 
_exptl_crystal_F_000       464.00 
_reflns_d_resolution_high  0.8255 
 
loop_ 
 _symmetry_equiv_pos_as_xyz 
 'x, y, z' 
 '-x+1/2, -y, z+1/2' 
 'x+1/2, -y+1/2, -z' 
 '-x, y+1/2, -z+1/2' 
 
_cell_length_a     4.4949 
_cell_length_b    14.9891 
_cell_length_c    15.1357 
_cell_angle_alpha  90.000 
_cell_angle_beta   90.000 
_cell_angle_gamma  90.000 
 
_shelx_F_squared_multiplier     1.000 
 
loop_ 
 _refln_index_h 
 _refln_index_k 
 _refln_index_l 
 _refln_F_squared_calc 
 _refln_F_squared_meas 
 _refln_F_squared_sigma 
 _refln_observed_status 
   2   0   0       23.42       19.59      1.41 o 
   4   0   0        7.40        5.39      2.86 o 
   1   1   0       37.78       54.54      4.49 o 
   2   1   0       48.19       38.38      1.45 o 
   3   1   0       48.00       48.22      1.62 o 
   4   1   0        0.01        0.00      1.47 o 
   5   1   0        0.37        0.00      3.78 o 
   0   2   0     8927.20     9056.01     51.42 o 
   1   2   0     2696.33     2621.72     24.43 o 
   2   2   0       25.95       32.11      1.66 o 
   3   2   0      113.05      124.04      2.44 o 
   4   2   0        0.03        0.00      1.53 o 
   5   2   0        0.86        7.52      4.76 o 
   1   3   0     1461.64     1244.59     14.00 o 
   2   3   0      301.08      353.95      4.33 o 
   3   3   0       26.69       20.30      1.60 o 
   4   3   0        8.50        9.05      2.06 o 
   5   3   0        1.93       11.48      4.76 o 
   0   4   0     7197.14     6680.71     38.99 o 
   1   4   0      602.73      605.16      7.71 o 
   2   4   0      311.41      311.31      4.22 o 
   3   4   0        3.35        7.04      2.37 o 
   4   4   0        0.04        0.07      2.10 o 
   5   4   0        0.09        0.71      3.51 o 
   1   5   0     1860.42     1933.56     14.72 o 
   2   5   0      141.90      114.03      5.04 o 
   3   5   0        0.01        0.00      1.93 o 
   4   5   0        2.22        0.00      2.13 o 
   5   5   0        0.18        0.00      3.85 o 
   0   6   0      149.30      157.37      3.94 o 
   1   6   0      596.45      630.77      7.35 o 
   2   6   0       28.19       35.44      3.64 o 
   3   6   0       15.28       15.74      3.57 o 
   4   6   0        9.79       11.98      4.13 o 
   5   6   0        2.45        1.78      4.48 o 
   1   7   0      987.93      894.67      9.53 o 
   2   7   0      107.93       97.40      5.32 o 
   3   7   0       49.87       55.23      5.11 o 
   4   7   0        3.19        4.45      4.13 o 
   5   7   0        5.89       18.51      5.18 o 
   0   8   0        6.70       12.77      1.81 o 
   1   8   0      189.58      219.67      4.75 o 
   2   8   0       28.12       31.67      3.92 o 
   3   8   0        7.18        6.63      3.50 o 
   4   8   0        3.89        0.00      3.92 o 
   1   9   0       28.74       25.73      2.35 o 
   2   9   0       56.76       61.17      4.76 o 
   3   9   0        3.09        0.99      3.29 o 
   4   9   0        0.90       14.65      4.62 o 
   0  10   0       50.20       31.13      2.52 o 
   1  10   0       58.67       66.53      3.46 o 
   2  10   0        4.54        0.69      2.66 o 
   3  10   0       32.91       41.37      5.53 o 
   1  11   0        0.41        0.45      1.73 o 
   2  11   0       11.40       17.42      4.13 o 
   3  11   0        9.73       11.28      4.13 o 
   0  12   0       91.80       99.77      4.20 o 
   1  12   0        2.50        1.13      1.88 o 
   2  12   0       62.56       58.20      5.67 o 
   3  12   0        8.46        0.00      3.64 o 
   1  13   0        0.13        0.00      1.59 o 
   2  13   0       11.59        0.00      3.57 o 
   0  14   0        5.45        4.80      2.30 o 
   1  14   0       18.23       15.19      2.55 o 
   2  14   0       18.26        5.74      4.20 o 
   1  15   0        0.35        0.00      1.98 o 
   0  16   0        4.76        0.00      3.57 o 
   1  16   0        7.20        0.00      3.80 o 
   2  16   0        1.62       10.29      4.62 o 
   1  17   0       10.94        3.32      2.89 o 
   0  18   0        0.53        0.00      4.20 o 
   1   0   1       31.35        8.13      0.99 o 
   2   0   1      195.53      196.38      2.74 o 
   3   0   1       26.51       27.91      1.59 o 
   4   0   1        0.25        0.00      1.32 o 
   5   0   1       29.90       34.70      4.13 o 
  -5   1   1        0.02        0.00      3.85 o 
  -4   1   1       18.04       19.82      1.78 o 
  -3   1   1       58.29       59.83      2.21 o 
  -2   1   1       39.95       31.60      1.38 o 
  -1   1   1      910.77      990.63      7.90 o 
   0   1   1       23.28       12.75      0.49 o 
   1   1   1      910.61      959.52     10.57 o 
   2   1   1       39.96       29.82      1.21 o 
   3   1   1       58.31       59.19      2.22 o 
   4   1   1       18.05       20.49      1.77 o 
   5   1   1        0.02        0.00      3.71 o 
  -5   2   1        6.44        7.47      4.26 o 
  -4   2   1        0.23        0.10      1.38 o 
  -3   2   1       78.81       81.07      2.47 o 
  -2   2   1      301.01      315.19      4.19 o 
  -1   2   1     9902.41     9894.86     81.19 o 
   0   2   1        8.37       11.18      0.50 o 
   1   2   1     9899.29     9898.13     80.21 o 
   2   2   1      301.12      325.85      4.62 o 
   3   2   1       78.94       76.23      2.09 o 
   4   2   1        0.22        1.40      1.84 o 
   5   2   1        6.44        7.30      3.57 o 
  -5   3   1        1.11        0.00      5.11 o 
  -4   3   1        5.00        0.00      1.65 o 
  -3   3   1       45.72       57.84      2.65 o 
  -2   3   1      483.15      489.29      5.35 o 
  -1   3   1     4902.54     5033.69     44.16 o 
   0   3   1       72.83       53.39      0.98 o 
   1   3   1     4903.53     5023.34     30.44 o 
   2   3   1      482.98      496.13      5.88 o 
   3   3   1       45.80       45.09      3.36 o 
   4   3   1        5.00        5.17      1.96 o 
   5   3   1        1.11        5.94      4.97 o 
  -5   4   1        0.45        0.00      3.92 o 
  -4   4   1        2.35        0.00      2.60 o 
  -3   4   1        6.31        8.37      1.89 o 
  -2   4   1     1363.44     1335.65      9.95 o 
  -1   4   1      976.89      953.78      8.78 o 
   0   4   1      458.42      533.73      6.11 o 
   1   4   1      977.48      952.34      8.51 o 
   2   4   1     1363.59     1330.58     11.02 o 
   3   4   1        6.30        5.81      2.00 o 
   4   4   1        2.35        3.60      1.98 o 
   5   4   1        0.45        0.00      4.48 o 
  -5   5   1        2.27       21.48      5.11 o 
  -4   5   1        3.31        4.89      2.37 o 
  -3   5   1        1.47        3.41      1.89 o 
  -2   5   1      414.89      482.19      7.13 o 
  -1   5   1      279.76      253.08      4.74 o 
   0   5   1      113.12       86.79      2.07 o 
   1   5   1      279.97      252.35      4.21 o 
   2   5   1      415.36      481.84      9.59 o 
   3   5   1        1.46        1.48      2.59 o 
   4   5   1        3.32        0.00      3.50 o 
   5   5   1        2.27        1.29      4.55 o 
  -4   6   1       16.65       10.69      4.27 o 
  -3   6   1       23.55       27.80      2.43 o 
  -2   6   1      194.58      212.46      4.97 o 
  -1   6   1      301.80      352.91      4.42 o 
   0   6   1        6.29        6.20      2.01 o 
   1   6   1      301.26      349.97      5.22 o 
   2   6   1      194.45      218.55      6.72 o 
   3   6   1       23.60       28.11      3.92 o 
   4   6   1       16.63       19.90      4.48 o 
   5   6   1        1.02        0.00      4.06 o 
  -4   7   1        7.16        2.87      4.13 o 
  -3   7   1       21.43       25.24      4.20 o 
  -2   7   1      111.51      117.29      5.88 o 
  -1   7   1       51.47       52.15      2.62 o 
   0   7   1      372.60      335.68      4.14 o 
   1   7   1       51.43       52.52      2.57 o 
   2   7   1      111.59      139.56      5.81 o 
   3   7   1       21.39       10.39      3.50 o 
   4   7   1        7.15        0.89      3.71 o 
   5   7   1        5.43        3.07      4.90 o 
  -4   8   1       19.55       12.08      4.55 o 
  -3   8   1        2.59        2.57      3.36 o 
  -2   8   1        5.29        7.32      2.80 o 
  -1   8   1       16.13       11.16      1.86 o 
   0   8   1      108.36      124.81      2.15 o 
   1   8   1       16.11        8.54      2.74 o 
   2   8   1        5.31        9.70      3.08 o 
   3   8   1        2.59        0.00      2.87 o 
   4   8   1       19.53       11.88      4.69 o 
  -4   9   1        2.46        4.16      4.41 o 
  -3   9   1       17.58       19.10      4.34 o 
  -2   9   1        3.83        6.73      3.22 o 
  -1   9   1       84.71       73.34      3.34 o 
   0   9   1      179.20      261.91      3.45 o 
   1   9   1       84.64       89.02      5.97 o 
   2   9   1        3.83        7.42      2.87 o 
   3   9   1       17.58       20.89      4.20 o 
   4   9   1        2.45       10.89      4.48 o 
  -3  10   1       20.47       28.21      5.04 o 
  -2  10   1       25.90       20.69      4.13 o 
  -1  10   1       17.78       12.35      2.13 o 
   0  10   1       33.44       48.84      1.76 o 
   1  10   1       17.77       12.22      3.77 o 
   2  10   1       25.93       28.31      3.99 o 
   3  10   1       20.48       22.86      4.48 o 
  -3  11   1        7.98        6.53      4.13 o 
  -2  11   1        0.02        0.00      2.94 o 
  -1  11   1       23.73       25.22      2.82 o 
   0  11   1       56.86       45.59      1.83 o 
   1  11   1       23.70       24.67      2.13 o 
   2  11   1        0.02        0.20      2.66 o 
   3  11   1        8.01        0.00      3.50 o 
  -3  12   1       20.96       23.95      5.25 o 
  -2  12   1        2.67        8.91      4.06 o 
  -1  12   1       16.48       10.37      2.33 o 
   0  12   1        3.70        0.00      1.21 o 
   1  12   1       16.48       17.98      2.05 o 
   2  12   1        2.69        7.32      3.85 o 
   3  12   1       20.96        5.05      3.99 o 
  -2  13   1       12.42       11.98      4.13 o 
  -1  13   1        1.62        2.25      2.17 o 
   0  13   1        4.67        5.37      1.80 o 
   1  13   1        1.61        0.00      1.70 o 
   2  13   1       12.42       11.78      3.85 o 
  -2  14   1        2.08        4.36      4.06 o 
  -1  14   1        4.20        6.23      3.60 o 
   0  14   1       13.65       17.81      2.30 o 
   1  14   1        4.19        3.89      1.89 o 
   2  14   1        2.08        3.96      3.71 o 
  -1  15   1       29.85       27.19      2.81 o 
   0  15   1       10.07        7.41      2.11 o 
   1  15   1       29.88       28.41      2.85 o 
   2  15   1        0.61        0.00      3.71 o 
  -1  16   1        2.84        2.42      2.83 o 
   0  16   1        0.10        0.00      2.40 o 
   1  16   1        2.84        2.70      2.86 o 
  -1  17   1        7.43       12.85      3.24 o 
   0  17   1        0.36        0.00      2.52 o 
   1  17   1        7.43        5.23      3.00 o 
   0  18   1        4.46        5.23      3.29 o 
   1   0   2       34.15       41.58      1.02 o 
   2   0   2      307.32      218.38      3.14 o 
   3   0   2       15.16       13.67      2.30 o 
   4   0   2        3.66        1.89      1.38 o 
   5   0   2        7.79        4.20      3.26 o 
  -5   1   2       36.06       43.83      3.48 o 
  -4   1   2       33.25       37.09      2.07 o 
  -3   1   2      269.60      299.61      4.18 o 
  -2   1   2       64.25       77.44      1.90 o 
  -1   1   2     2155.61     1948.23     19.82 o 
   0   1   2     6264.40     5463.45     86.86 o 
   1   1   2     2154.33     1882.12     12.97 o 
   2   1   2       64.15       72.89      2.09 o 
   3   1   2      269.83      284.86      3.57 o 
   4   1   2       33.24       30.23      2.23 o 
   5   1   2       36.03       33.69      4.21 o 
  -4   2   2       56.05       57.13      2.64 o 
  -3   2   2       48.40       64.89      2.32 o 
  -2   2   2       49.43       81.33      2.45 o 
  -1   2   2     7233.05     6806.75     42.26 o 
   0   2   2      756.20      582.11      6.57 o 
   1   2   2     7233.45     6834.00     58.66 o 
   2   2   2       49.52       82.59      2.17 o 
   3   2   2       48.40       63.57      1.98 o 
   4   2   2       56.04       55.65      2.59 o 
   5   2   2        7.39        8.20      3.21 o 
  -5   3   2        2.02        3.96      3.78 o 
  -4   3   2       17.94       16.93      2.86 o 
  -3   3   2       49.49       50.58      2.18 o 
  -2   3   2      313.00      296.38      4.29 o 
  -1   3   2     3717.78     3834.04     35.21 o 
   0   3   2     1254.08      910.63      5.74 o 
   1   3   2     3718.30     3825.81     28.26 o 
   2   3   2      312.72      296.89      4.15 o 
   3   3   2       49.60       57.04      2.99 o 
   4   3   2       17.96       18.40      2.55 o 
   5   3   2        2.02        3.74      3.11 o 
  -5   4   2        5.58        9.30      4.41 o 
  -4   4   2        2.32        0.00      2.89 o 
  -3   4   2       40.55       53.49      3.41 o 
  -2   4   2      626.03      684.67      6.85 o 
  -1   4   2     1197.28     1103.24      9.87 o 
   0   4   2       69.73       64.72      1.92 o 
   1   4   2     1197.54     1087.60     10.11 o 
   2   4   2      625.89      704.15     11.06 o 
   3   4   2       40.52       49.13      2.89 o 
   4   4   2        2.33        1.12      1.96 o 
   5   4   2        5.57        0.00      4.27 o 
  -4   5   2       30.54       33.38      3.73 o 
  -3   5   2       32.65       35.08      2.51 o 
  -2   5   2     1091.47     1146.59     12.03 o 
  -1   5   2       52.63       42.52      2.71 o 
   0   5   2      102.22       97.07      3.32 o 
   1   5   2       52.71       43.99      4.17 o 
   2   5   2     1091.24     1160.16     15.68 o 
   3   5   2       32.71       26.33      3.64 o 
   4   5   2       30.56       26.00      3.34 o 
   5   5   2        1.86        3.07      4.76 o 
  -4   6   2       27.85       28.30      3.67 o 
  -3   6   2        7.87        9.49      2.14 o 
  -2   6   2      487.94      557.93      8.04 o 
  -1   6   2      628.34      604.32      7.35 o 
   0   6   2       81.37       84.34      2.08 o 
   1   6   2      628.36      617.64      7.15 o 
   2   6   2      488.26      537.57     10.43 o 
   3   6   2        7.87        0.89      2.59 o 
   4   6   2       27.81       27.39      3.45 o 
   5   6   2        0.66        0.00      4.83 o 
  -4   7   2        0.91        0.89      3.99 o 
  -3   7   2      107.28      105.80      4.72 o 
  -2   7   2       39.67       41.48      3.86 o 
  -1   7   2       66.58       83.04      3.46 o 
   0   7   2       83.18       84.51      1.89 o 
   1   7   2       66.38       78.37      2.97 o 
   2   7   2       39.74       41.37      3.78 o 
   3   7   2      107.31      125.21      6.37 o 
   4   7   2        0.91        0.00      3.57 o 
  -4   8   2       14.21       16.13      4.97 o 
  -3   8   2       53.27       43.64      3.78 o 
  -2   8   2        9.33       17.16      2.60 o 
  -1   8   2       37.41       38.51      2.57 o 
   0   8   2      908.61      901.90      6.55 o 
   1   8   2       37.36       31.98      2.40 o 
   2   8   2        9.30       18.41      3.22 o 
   3   8   2       53.23       57.71      5.04 o 
   4   8   2       14.19        9.40      4.27 o 
  -3   9   2       10.17       11.38      3.92 o 
  -2   9   2       70.30       66.61      5.11 o 
  -1   9   2        6.83        6.46      2.46 o 
   0   9   2      625.58      605.86      5.42 o 
   1   9   2        6.80       15.24      1.58 o 
   2   9   2       70.30       68.47      3.54 o 
   3   9   2       10.17        9.40      3.57 o 
   4   9   2        9.84        9.90      4.34 o 
  -3  10   2       24.74       39.49      5.39 o 
  -2  10   2       40.89       38.21      4.76 o 
  -1  10   2       90.80       86.64      3.88 o 
   0  10   2       79.89       95.96      2.25 o 
   1  10   2       90.85       93.96      3.00 o 
   2  10   2       40.89       38.56      7.69 o 
   3  10   2       24.72       34.74      4.76 o 
   4  10   2        0.68        3.37      4.20 o 
  -3  11   2       21.99       14.65      4.62 o 
  -2  11   2        8.96       13.86      3.99 o 
  -1  11   2       34.24       36.00      3.06 o 
   0  11   2        1.46        1.34      1.27 o 
   1  11   2       34.20       36.41      2.35 o 
   2  11   2        8.95       11.68      2.43 o 
   3  11   2       22.01       16.83      4.20 o 
  -2  12   2       26.89       27.91      4.69 o 
  -1  12   2       33.76       37.21      3.31 o 
   0  12   2        5.79        9.92      1.51 o 
   1  12   2       33.83       34.41      4.44 o 
   2  12   2       26.91       30.07      3.32 o 
   3  12   2       15.36       12.97      4.41 o 
  -2  13   2        7.37        0.00      3.64 o 
  -1  13   2       11.02       16.67      2.15 o 
   0  13   2        1.55        2.18      1.77 o 
   1  13   2       11.03        2.99      3.12 o 
   2  13   2        7.38       11.04      2.77 o 
  -1  14   2       23.88       32.04      2.67 o 
   0  14   2       13.05       13.12      2.15 o 
   1  14   2       23.90       26.71      2.61 o 
   2  14   2        3.24        0.85      2.49 o 
  -1  15   2        0.76        1.51      1.77 o 
   0  15   2       34.18       32.68      2.99 o 
   1  15   2        0.76        0.00      1.92 o 
   2  15   2        0.98        0.20      3.71 o 
  -2  16   2        4.94        9.40      3.78 o 
  -1  16   2       60.91       47.75      4.45 o 
   0  16   2       13.04       24.84      3.49 o 
   1  16   2       60.94       64.45      5.51 o 
   2  16   2        4.94       11.38      4.97 o 
  -1  17   2       11.31       18.01      5.11 o 
   0  17   2        0.80        4.37      2.92 o 
   1  17   2       11.31        8.02      3.13 o 
   0  18   2        0.38        2.24      4.86 o 
   1   0   3      134.01      145.42      1.66 o 
   2   0   3       14.55       10.75      1.11 o 
   3   0   3      168.84      149.09      3.58 o 
   4   0   3       58.70       60.64      2.70 o 
   5   0   3       41.87       43.12      4.32 o 
  -5   1   3       35.14       28.75      4.89 o 
  -4   1   3       12.26        9.33      2.29 o 
  -3   1   3       22.32       37.68      1.95 o 
  -2   1   3      409.59      360.12      3.81 o 
  -1   1   3      300.20      276.68      2.52 o 
   0   1   3       18.74        1.57      0.69 o 
   1   1   3      299.82      273.52      2.64 o 
   2   1   3      409.53      359.45      4.26 o 
   3   1   3       22.30       29.72      1.83 o 
   4   1   3       12.22        7.04      2.18 o 
   5   1   3       35.12       43.06      6.58 o 
  -5   2   3        2.71        4.98      5.54 o 
  -4   2   3       59.29       60.87      5.09 o 
  -3   2   3      170.82      183.77      5.15 o 
  -2   2   3       91.40       87.69      2.69 o 
  -1   2   3      681.60      720.98      5.60 o 
   0   2   3      264.84      204.77      2.62 o 
   1   2   3      681.29      718.08      5.21 o 
   2   2   3       91.38       97.36      2.41 o 
   3   2   3      170.93      186.06      2.94 o 
   4   2   3       59.27       49.95      3.07 o 
   5   2   3        2.71        4.85      4.69 o 
  -5   3   3       11.21        5.05      4.69 o 
  -4   3   3       10.50       13.29      2.36 o 
  -3   3   3       17.17       18.46      1.70 o 
  -2   3   3       14.66        9.25      1.58 o 
  -1   3   3       28.11       43.17      2.65 o 
   0   3   3       11.45       28.11      1.36 o 
   1   3   3       28.07       47.51      1.71 o 
   2   3   3       14.58        8.53      1.31 o 
   3   3   3       17.17       17.80      1.99 o 
   4   3   3       10.48        9.10      4.77 o 
   5   3   3       11.21        8.81      5.32 o 
  -5   4   3        8.29        8.02      4.62 o 
  -4   4   3        8.55        7.96      2.42 o 
  -3   4   3        0.76        0.00      1.67 o 
  -2   4   3      722.16      779.60      7.53 o 
  -1   4   3      141.79      149.72      3.51 o 
   0   4   3        0.26        0.20      1.54 o 
   1   4   3      141.93      146.31      2.94 o 
   2   4   3      721.94      768.81      7.99 o 
   3   4   3        0.75        2.40      1.54 o 
   4   4   3        8.55        5.08      2.11 o 
   5   4   3        8.28        5.54      4.97 o 
  -4   5   3       48.17       62.14      3.66 o 
  -3   5   3       56.76       61.06      3.07 o 
  -2   5   3     1007.93     1019.96     11.72 o 
  -1   5   3       61.59       49.01      2.71 o 
   0   5   3       86.90       82.73      2.35 o 
   1   5   3       61.69       45.83      2.05 o 
   2   5   3     1007.93      998.28      9.58 o 
   3   5   3       56.67       58.40      4.48 o 
   4   5   3       48.10       71.80      5.83 o 
   5   5   3        3.41        0.00      4.62 o 
  -4   6   3       14.07       19.83      3.46 o 
  -3   6   3       51.89       52.73      3.66 o 
  -2   6   3      526.78      532.97      8.02 o 
  -1   6   3      668.10      625.00      7.71 o 
   0   6   3       47.22       40.22      2.33 o 
   1   6   3      667.90      654.30      7.37 o 
   2   6   3      526.66      516.57      6.56 o 
   3   6   3       51.81       50.98      4.27 o 
   4   6   3       14.06       15.61      3.19 o 
   5   6   3        2.13        0.00      5.04 o 
  -4   7   3        5.86        5.29      2.85 o 
  -3   7   3      138.29      134.46      5.22 o 
  -2   7   3       95.25      110.22      6.14 o 
  -1   7   3       72.46       55.05      2.77 o 
   0   7   3        2.70        1.39      1.05 o 
   1   7   3       72.46       52.11      1.68 o 
   2   7   3       95.36       97.69      3.55 o 
   3   7   3      138.32      140.65      6.51 o 
   4   7   3        5.85        7.48      4.91 o 
  -4   8   3        0.42        0.00      2.84 o 
  -3   8   3      135.74      120.55      5.22 o 
  -2   8   3       16.31       15.64      2.50 o 
  -1   8   3       33.51       33.54      2.50 o 
   0   8   3       85.38       91.02      2.52 o 
   1   8   3       33.55       30.85      1.73 o 
   2   8   3       16.35       12.15      2.10 o 
   3   8   3      135.83      129.96      6.51 o 
   4   8   3        0.42        0.59      2.77 o 
  -3   9   3       26.89       26.77      3.45 o 
  -2   9   3       41.82       40.22      3.37 o 
  -1   9   3       69.97       78.47      5.57 o 
   0   9   3       66.05       83.20      2.59 o 
   1   9   3       69.91       72.49      2.17 o 
   2   9   3       41.91       39.81      2.97 o 
   3   9   3       26.96       29.89      4.48 o 
   4   9   3        8.97        7.72      4.27 o 
  -3  10   3        1.25        0.00      3.85 o 
  -2  10   3       19.81       18.91      3.04 o 
  -1  10   3       52.91       55.72      3.19 o 
   0  10   3      202.29      210.09      3.91 o 
   1  10   3       52.91       60.61      3.54 o 
   2  10   3       19.87       22.86      2.77 o 
   3  10   3        1.26        6.43      3.43 o 
   4  10   3       10.75        5.25      4.27 o 
  -3  11   3        3.03        0.00      3.57 o 
  -2  11   3       30.80       26.63      4.62 o 
  -1  11   3       59.83       62.03      5.29 o 
   0  11   3       20.11       26.59      2.90 o 
   1  11   3       59.81       54.32      2.67 o 
   2  11   3       30.79       25.56      2.94 o 
   3  11   3        3.04        0.00      3.43 o 
  -2  12   3        4.24        8.61      3.92 o 
  -1  12   3       39.21       35.44      3.43 o 
   0  12   3      115.15      113.92      3.05 o 
   1  12   3       39.17       40.84      3.18 o 
   2  12   3        4.25        0.00      2.14 o 
   3  12   3        5.86        1.88      3.78 o 
  -2  13   3        4.93        4.85      3.64 o 
  -1  13   3       43.85       43.57      3.44 o 
   0  13   3       31.86       34.74      3.39 o 
   1  13   3       43.99       47.13      2.88 o 
   2  13   3        4.95       12.51      6.37 o 
  -2  14   3       17.46       18.31      4.48 o 
  -1  14   3       12.18       15.23      2.85 o 
   0  14   3      246.19      250.55      5.40 o 
   1  14   3       12.21       17.28      2.28 o 
   2  14   3       17.51       10.76      2.88 o 
  -2  15   3        4.49        1.58      3.64 o 
  -1  15   3       15.86       17.25      5.06 o 
   0  15   3        0.12        0.00      2.75 o 
   1  15   3       15.88        8.47      3.22 o 
   2  15   3        4.50        6.14      3.64 o 
  -2  16   3        0.44        7.72      4.13 o 
  -1  16   3       31.44       26.23      5.32 o 
   0  16   3        0.07        0.00      2.47 o 
   1  16   3       31.43       26.34      3.54 o 
   2  16   3        0.44        0.00      4.20 o 
  -1  17   3        7.51       19.00      5.46 o 
   0  17   3       11.34       12.37      3.17 o 
   1  17   3        7.48        4.66      3.04 o 
   1   0   4        0.24        8.31      1.62 o 
   2   0   4      516.16      511.71      5.33 o 
   3   0   4        0.35        2.55      1.32 o 
   4   0   4       32.42       15.68      3.15 o 
   5   0   4       40.54       43.16      4.41 o 
  -5   1   4        1.86        3.93      4.74 o 
  -4   1   4       67.62       66.92      3.57 o 
  -3   1   4       12.20        8.01      1.45 o 
  -2   1   4       68.92       64.74      1.91 o 
  -1   1   4       62.86       68.20      1.72 o 
   0   1   4     3109.94     2903.02     25.55 o 
   1   1   4       62.87       62.52      1.31 o 
   2   1   4       69.00       65.49      1.70 o 
   3   1   4       12.21        9.45      1.47 o 
   4   1   4       67.66       78.91      3.64 o 
   5   1   4        1.85        3.86      5.18 o 
  -5   2   4       18.15       13.08      3.73 o 
  -4   2   4       38.75       41.51      4.60 o 
  -3   2   4       59.72       62.89      3.84 o 
  -2   2   4      169.54      168.06      3.50 o 
  -1   2   4       60.69       59.79      1.07 o 
   0   2   4       60.07       46.10      1.53 o 
   1   2   4       60.71       55.13      1.48 o 
   2   2   4      169.30      176.70      3.06 o 
   3   2   4       59.76       63.51      2.54 o 
   4   2   4       38.80       38.87      2.97 o 
   5   2   4       18.13       27.42      6.09 o 
  -5   3   4       13.26        6.01      3.53 o 
  -4   3   4       65.82       67.31      5.31 o 
  -3   3   4       78.43       76.63      2.54 o 
  -2   3   4       14.93       10.41      2.48 o 
  -1   3   4        4.72        4.39      1.03 o 
   0   3   4       21.77       11.18      1.68 o 
   1   3   4        4.71        2.59      0.77 o 
   2   3   4       14.93        8.50      1.49 o 
   3   3   4       78.33       72.15      2.77 o 
   4   3   4       65.77       62.38      3.42 o 
   5   3   4       13.23        7.92      5.67 o 
  -5   4   4        5.18        5.05      4.41 o 
  -4   4   4       83.82       84.73      3.97 o 
  -3   4   4      281.23      269.54      5.26 o 
  -2   4   4      279.10      282.98      4.69 o 
  -1   4   4       88.07       80.80      1.74 o 
   0   4   4      274.13      246.52      4.57 o 
   1   4   4       88.27       80.85      1.76 o 
   2   4   4      279.17      285.05      4.09 o 
   3   4   4      281.16      279.78      4.71 o 
   4   4   4       83.87       67.99      4.58 o 
   5   4   4        5.18       13.76      5.60 o 
  -5   5   4       10.90        6.43      4.62 o 
  -4   5   4        1.29        0.00      2.72 o 
  -3   5   4       72.15       61.75      3.24 o 
  -2   5   4      291.97      321.72      8.77 o 
  -1   5   4       65.13       75.56      2.33 o 
   0   5   4       61.34       76.38      2.50 o 
   1   5   4       65.23       75.92      1.62 o 
   2   5   4      292.06      342.78      5.25 o 
   3   5   4       72.12       68.29      2.73 o 
   4   5   4        1.28        1.88      4.13 o 
   5   5   4       10.89        6.83      5.74 o 
  -5   6   4        2.10        2.38      4.62 o 
  -4   6   4        4.18        1.39      2.31 o 
  -3   6   4       11.47       12.38      2.69 o 
  -2   6   4      173.13      196.78      5.14 o 
  -1   6   4       23.64       25.09      1.85 o 
   0   6   4       47.53       39.87      2.14 o 
   1   6   4       23.67       22.67      1.21 o 
   2   6   4      173.29      186.01      3.40 o 
   3   6   4       11.46       21.15      2.69 o 
   4   6   4        4.19        6.04      4.20 o 
   5   6   4        2.10        0.00      4.97 o 
  -4   7   4       11.25        7.59      3.11 o 
  -3   7   4      375.00      351.35      7.89 o 
  -2   7   4       25.49       20.80      2.59 o 
  -1   7   4      177.37      189.07      3.79 o 
   0   7   4      177.06      170.20      3.08 o 
   1   7   4      177.47      187.81      3.85 o 
   2   7   4       25.55       25.06      1.84 o 
   3   7   4      374.90      347.03      9.59 o 
   4   7   4       11.23       19.40      5.11 o 
  -4   8   4        8.83       13.46      4.83 o 
  -3   8   4      166.00      153.63      8.63 o 
  -2   8   4       26.28       24.98      2.80 o 
  -1   8   4      292.13      307.61      5.62 o 
   0   8   4       25.15       19.47      1.39 o 
   1   8   4      292.52      311.66      3.75 o 
   2   8   4       26.26       34.43      2.67 o 
   3   8   4      165.94      156.19      6.79 o 
   4   8   4        8.81        2.18      4.27 o 
  -4   9   4       32.81       21.18      5.46 o 
  -3   9   4       54.98       61.38      4.40 o 
  -2   9   4       84.23       79.76      4.13 o 
  -1   9   4       25.69       27.22      2.66 o 
   0   9   4        7.04        9.91      1.33 o 
   1   9   4       25.65       24.73      1.65 o 
   2   9   4       84.24       67.17      4.37 o 
   3   9   4       54.99       61.67      5.25 o 
   4   9   4       32.79       25.44      5.46 o 
  -3  10   4        3.31        0.00      2.60 o 
  -2  10   4       57.10       46.60      3.71 o 
  -1  10   4      152.51      152.00      5.60 o 
   0  10   4       16.64       25.24      1.99 o 
   1  10   4      152.51      149.78      3.15 o 
   2  10   4       57.05       66.61      3.66 o 
   3  10   4        3.31        1.39      3.57 o 
   4  10   4       35.58       26.13      5.95 o 
  -3  11   4        5.50        0.00      3.99 o 
  -2  11   4       16.29       16.42      2.23 o 
  -1  11   4       27.81       30.10      2.36 o 
   0  11   4       10.40       10.96      1.78 o 
   1  11   4       27.85       35.23      2.31 o 
   2  11   4       16.26       18.07      3.51 o 
   3  11   4        5.49        6.24      3.92 o 
  -2  12   4        3.86        3.62      2.60 o 
  -1  12   4      185.51      203.87      5.81 o 
   0  12   4      125.71      136.84      3.52 o 
   1  12   4      185.57      207.41      5.87 o 
   2  12   4        3.85        1.69      2.17 o 
   3  12   4        7.61        2.08      4.06 o 
  -2  13   4       17.75       21.74      3.21 o 
  -1  13   4        5.43       13.52      2.82 o 
   0  13   4        0.19        0.68      1.47 o 
   1  13   4        5.43        4.55      1.85 o 
   2  13   4       17.73       12.77      2.82 o 
  -3  14   4        3.54        2.18      4.06 o 
  -2  14   4       10.28        3.46      3.71 o 
  -1  14   4        5.20        7.42      2.64 o 
   0  14   4      182.94      168.08      7.98 o 
   1  14   4        5.20        3.20      2.53 o 
   2  14   4       10.28       11.18      2.91 o 
  -2  15   4        2.19       13.16      4.55 o 
  -1  15   4       26.57       36.04      3.72 o 
   0  15   4        1.35        0.00      1.99 o 
   1  15   4       26.59       16.33      4.27 o 
   2  15   4        2.20        0.00      3.71 o 
  -2  16   4        6.93       11.09      4.83 o 
  -1  16   4       22.53       26.53      5.39 o 
   0  16   4        2.44        8.38      2.91 o 
   1  16   4       22.52       25.74      5.32 o 
   2  16   4        6.93       10.79      4.62 o 
  -1  17   4        3.72        7.03      4.27 o 
   0  17   4        6.87        7.07      3.16 o 
   1  17   4        3.72        4.16      3.85 o 
   1   0   5       66.99       85.53      2.89 o 
   2   0   5      276.94      281.18      4.07 o 
   3   0   5        2.29        0.42      1.69 o 
   4   0   5        0.01        1.80      2.24 o 
   5   0   5        0.40        0.00      3.04 o 
  -5   1   5        6.55        7.74      3.68 o 
  -4   1   5       33.56       33.93      3.30 o 
  -3   1   5       40.84       38.03      2.60 o 
  -2   1   5      323.39      359.43      3.31 o 
  -1   1   5      169.38      149.07      1.92 o 
   0   1   5       16.91       10.38      1.34 o 
   1   1   5      169.18      160.65      2.44 o 
   2   1   5      323.08      355.13      3.57 o 
   3   1   5       40.88       38.67      2.67 o 
   4   1   5       33.56       31.96      2.98 o 
   5   1   5        6.55        0.49      4.90 o 
  -5   2   5        3.56        0.00      3.16 o 
  -4   2   5       19.32       17.47      2.85 o 
  -3   2   5       28.20       32.61      5.19 o 
  -2   2   5       59.77       60.93      2.00 o 
  -1   2   5      291.42      261.57      2.63 o 
   0   2   5      261.14      304.75      2.87 o 
   1   2   5      291.39      259.12      2.84 o 
   2   2   5       59.62       65.01      1.81 o 
   3   2   5       28.16       34.33      1.68 o 
   4   2   5       19.32       19.99      2.65 o 
   5   2   5        3.55        0.00      5.04 o 
  -5   3   5       10.08       15.86      4.04 o 
  -4   3   5       39.14       49.27      3.46 o 
  -3   3   5       34.81       32.05      2.63 o 
  -2   3   5      107.68      116.52      2.70 o 
  -1   3   5       56.04       67.91      1.47 o 
   0   3   5      824.43      707.00      7.61 o 
   1   3   5       55.97       67.38      1.60 o 
   2   3   5      107.83      108.43      3.78 o 
   3   3   5       34.87       39.28      2.27 o 
   4   3   5       39.14       45.24      4.20 o 
   5   3   5       10.08        3.17      5.81 o 
  -5   4   5        5.78        7.62      4.41 o 
  -4   4   5       32.26       29.25      5.85 o 
  -3   4   5        8.87       14.03      3.02 o 
  -2   4   5       29.67       39.65      1.99 o 
  -1   4   5      153.20      167.56      2.41 o 
   0   4   5       50.15       62.20      2.60 o 
   1   4   5      153.01      164.31      2.84 o 
   2   4   5       29.66       40.22      1.94 o 
   3   4   5        8.90       11.58      1.84 o 
   4   4   5       32.24       17.76      3.39 o 
   5   4   5        5.77        1.78      5.32 o 
  -5   5   5        1.67        0.00      4.34 o 
  -4   5   5        6.06        2.24      2.38 o 
  -3   5   5      149.56      125.57      4.16 o 
  -2   5   5       45.32       41.84      3.61 o 
  -1   5   5       14.77       12.83      1.47 o 
   0   5   5      977.78     1097.12      9.66 o 
   1   5   5       14.89       18.10      0.98 o 
   2   5   5       45.22       40.59      1.73 o 
   3   5   5      149.47      140.01      3.69 o 
   4   5   5        6.06        9.70      4.69 o 
   5   5   5        1.67        0.10      5.25 o 
  -4   6   5        5.55        0.00      2.48 o 
  -3   6   5       57.45       49.28      4.97 o 
  -2   6   5       14.11       19.58      1.94 o 
  -1   6   5       83.17       77.49      2.51 o 
   0   6   5      458.70      506.86      5.32 o 
   1   6   5       83.27       77.78      1.93 o 
   2   6   5       14.08       18.83      1.56 o 
   3   6   5       57.45       55.16      3.51 o 
   4   6   5        5.55        0.49      4.34 o 
  -4   7   5        0.20        0.00      3.57 o 
  -3   7   5      277.48      278.87      7.19 o 
  -2   7   5       13.93       13.07      1.94 o 
  -1   7   5       36.90       48.49      3.63 o 
   0   7   5        0.01        0.00      1.20 o 
   1   7   5       36.91       47.32      1.71 o 
   2   7   5       13.94       15.71      1.83 o 
   3   7   5      277.34      301.85     14.83 o 
   4   7   5        0.20        0.20      3.99 o 
  -4   8   5        2.95        2.87      4.13 o 
  -3   8   5       52.59       43.24      3.83 o 
  -2   8   5       16.78       12.10      2.13 o 
  -1   8   5       39.54       43.50      2.99 o 
   0   8   5       86.85      100.08      2.73 o 
   1   8   5       39.57       40.66      1.76 o 
   2   8   5       16.78       20.07      1.90 o 
   3   8   5       52.63       43.06      3.58 o 
   4   8   5        2.94        0.00      3.71 o 
  -4   9   5       33.03       21.87      5.46 o 
  -3   9   5       34.02       26.03      3.58 o 
  -2   9   5       24.44       20.43      3.24 o 
  -1   9   5       60.50       55.35      2.68 o 
   0   9   5        1.22        2.66      1.46 o 
   1   9   5       60.33       60.15      2.61 o 
   2   9   5       24.41       18.67      2.52 o 
   3   9   5       34.04       34.98      5.63 o 
   4   9   5       33.00       28.01      5.95 o 
  -4  10   5       62.96       68.30      7.77 o 
  -3  10   5        5.43        2.25      3.00 o 
  -2  10   5       78.98       89.75      7.20 o 
  -1  10   5       85.20       69.44      2.99 o 
   0  10   5       19.42       16.24      2.32 o 
   1  10   5       85.20       80.58      2.50 o 
   2  10   5       79.05       69.77      3.70 o 
   3  10   5        5.44        6.24      3.71 o 
   4  10   5       62.96       55.73      7.28 o 
  -3  11   5        2.39        2.33      2.57 o 
  -2  11   5        0.38        0.00      1.91 o 
  -1  11   5      165.48      162.47      4.20 o 
   0  11   5        0.17        1.11      1.53 o 
   1  11   5      165.37      153.53      5.13 o 
   2  11   5        0.38        0.91      3.43 o 
   3  11   5        2.38        5.74      3.64 o 
   4  11   5       23.94       36.43      6.44 o 
  -3  12   5        0.61        4.41      2.91 o 
  -2  12   5       11.64        8.52      2.48 o 
  -1  12   5       31.77       27.18      2.56 o 
   0  12   5      172.89      175.07      4.19 o 
   1  12   5       31.80       33.58      3.07 o 
   2  12   5       11.63       11.30      2.63 o 
   3  12   5        0.61        5.15      4.20 o 
  -3  13   5        0.09        0.00      3.22 o 
  -2  13   5        1.25        2.78      2.74 o 
  -1  13   5       18.00       25.05      3.28 o 
   0  13   5       50.92       50.71      2.98 o 
   1  13   5       18.08        9.70      3.43 o 
   2  13   5        1.25        0.42      2.28 o 
  -3  14   5        0.85        1.29      3.99 o 
  -2  14   5       25.05       26.43      4.97 o 
  -1  14   5        4.06        4.38      2.60 o 
   0  14   5       51.51       50.41      3.18 o 
   1  14   5        4.06        4.75      3.71 o 
   2  14   5       25.08       25.10      3.51 o 
  -2  15   5        5.71        5.44      4.06 o 
  -1  15   5       10.98       17.62      4.55 o 
   0  15   5        0.39        1.89      2.18 o 
   1  15   5       10.98        6.33      3.92 o 
   2  15   5        5.70        7.82      3.99 o 
  -2  16   5        2.58       10.79      4.34 o 
  -1  16   5        0.63        0.99      3.99 o 
   0  16   5        1.60        7.32      4.06 o 
   1  16   5        0.63        0.00      3.29 o 
   2  16   5        2.58        9.80      4.76 o 
  -1  17   5        0.92        0.00      4.06 o 
   0  17   5       13.05       14.15      4.76 o 
   1  17   5        0.92        3.56      3.85 o 
   0   0   6     1093.54      877.47     12.46 o 
   1   0   6      153.67      110.56      2.37 o 
   2   0   6       22.14       35.33      1.21 o 
   3   0   6       20.15       22.04      1.93 o 
   4   0   6        0.00        3.42      2.21 o 
   5   0   6        0.28        0.00      3.02 o 
  -5   1   6        1.49        0.00      3.25 o 
  -4   1   6        1.28        1.69      1.82 o 
  -3   1   6       19.68       19.33      1.90 o 
  -2   1   6      126.81      155.17      3.20 o 
  -1   1   6      468.69      509.86      3.67 o 
   0   1   6        4.70        2.03      1.13 o 
   1   1   6      469.22      507.23      4.16 o 
   2   1   6      126.77      148.28      2.37 o 
   3   1   6       19.70       19.09      1.82 o 
   4   1   6        1.29        0.00      2.01 o 
   5   1   6        1.49        0.00      3.28 o 
  -5   2   6        0.95        0.00      3.39 o 
  -4   2   6        9.13        7.92      2.11 o 
  -3   2   6        5.09        3.88      1.49 o 
  -2   2   6       23.17       19.34      1.61 o 
  -1   2   6      913.84      911.74      5.73 o 
   0   2   6       29.14       46.23      1.54 o 
   1   2   6      913.59      911.52      7.03 o 
   2   2   6       23.12       17.58      1.27 o 
   3   2   6        5.09        2.26      1.62 o 
   4   2   6        9.14       14.76      2.62 o 
   5   2   6        0.95       11.88      6.51 o 
  -5   3   6        3.12        1.18      4.16 o 
  -4   3   6       14.44       11.03      2.10 o 
  -3   3   6       12.47       13.61      1.82 o 
  -2   3   6       68.06       77.91      1.69 o 
  -1   3   6      726.18      737.40      5.30 o 
   0   3   6        8.44       15.52      1.45 o 
   1   3   6      726.41      758.70      6.46 o 
   2   3   6       67.93       75.45      4.20 o 
   3   3   6       12.49       12.27      2.67 o 
   4   3   6       14.43       14.42      4.08 o 
   5   3   6        3.12        0.00      5.88 o 
  -5   4   6        1.38        3.66      2.79 o 
  -4   4   6       17.07       13.51      2.78 o 
  -3   4   6       16.92       12.55      1.99 o 
  -2   4   6       40.76       40.20      2.11 o 
  -1   4   6      193.45      186.87      2.59 o 
   0   4   6     1520.85     1756.19      9.58 o 
   1   4   6      193.53      177.37      3.73 o 
   2   4   6       40.67       35.62      1.62 o 
   3   4   6       16.94       17.48      2.73 o 
   4   4   6       17.05       20.59      3.58 o 
   5   4   6        1.37        0.00      4.69 o 
  -4   5   6        2.85        0.11      3.10 o 
  -3   5   6       43.10       40.31      2.47 o 
  -2   5   6       41.79       45.17      3.16 o 
  -1   5   6       24.97       31.10      1.94 o 
   0   5   6       44.94       49.16      1.66 o 
   1   5   6       25.04       32.68      1.33 o 
   2   5   6       41.78       48.98      1.89 o 
   3   5   6       43.14       43.74      3.43 o 
   4   5   6        2.84       11.28      4.83 o 
  -4   6   6        2.23        0.00      2.98 o 
  -3   6   6       28.76       27.28      2.69 o 
  -2   6   6       64.31       54.23      2.79 o 
  -1   6   6       75.28       62.09      2.46 o 
   0   6   6      808.28      917.83      6.43 o 
   1   6   6       75.30       65.81      3.92 o 
   2   6   6       64.35       61.26      2.14 o 
   3   6   6       28.78       33.85      3.24 o 
   4   6   6        2.23        0.00      4.20 o 
  -4   7   6        3.98        6.68      2.99 o 
  -3   7   6       31.93       23.13      2.58 o 
  -2   7   6      285.52      283.85      5.25 o 
  -1   7   6       42.15       59.62      4.70 o 
   0   7   6       68.15       90.99      2.18 o 
   1   7   6       42.14       57.75      1.69 o 
   2   7   6      285.33      279.24      4.06 o 
   3   7   6       31.94       41.92      3.40 o 
   4   7   6        3.98        0.00      4.41 o 
  -4   8   6        8.03        9.40      3.07 o 
  -3   8   6        6.08       10.79      2.36 o 
  -2   8   6      440.90      397.92      6.65 o 
  -1   8   6       53.71       41.72      3.95 o 
   0   8   6       15.43       24.06      1.58 o 
   1   8   6       53.72       45.18      1.47 o 
   2   8   6      440.89      389.58      5.80 o 
   3   8   6        6.06        0.00      2.24 o 
   4   8   6        8.03        0.00      4.48 o 
  -4   9   6       12.16        3.57      2.89 o 
  -3   9   6        6.89        9.89      3.09 o 
  -2   9   6      282.69      287.24      5.67 o 
  -1   9   6       37.11       32.79      2.42 o 
   0   9   6        6.28        3.32      1.36 o 
   1   9   6       37.07       33.26      2.16 o 
   2   9   6      282.64      274.01      6.42 o 
   3   9   6        6.91        2.18      3.57 o 
   4   9   6       12.14       15.44      5.60 o 
  -4  10   6       21.73       26.75      3.96 o 
  -3  10   6        3.83        3.82      2.34 o 
  -2  10   6       38.93       35.75      2.91 o 
  -1  10   6      136.17      123.92      3.76 o 
   0  10   6       27.41       31.21      2.84 o 
   1  10   6      136.17      116.17      4.79 o 
   2  10   6       38.93       49.76      3.41 o 
   3  10   6        3.84        0.00      2.30 o 
   4  10   6       21.74       16.53      5.74 o 
  -3  11   6        3.93        0.93      2.64 o 
  -2  11   6       11.27       10.62      3.52 o 
  -1  11   6       69.50       72.19      3.18 o 
   0  11   6       32.68       31.55      2.94 o 
   1  11   6       69.51       62.80      3.81 o 
   2  11   6       11.30        4.63      2.32 o 
   3  11   6        3.93        6.57      2.88 o 
  -3  12   6        1.50        4.07      2.96 o 
  -2  12   6        4.78        3.21      2.20 o 
  -1  12   6       29.05       36.67      3.50 o 
   0  12   6        1.04        6.46      2.50 o 
   1  12   6       29.11       38.70      4.69 o 
   2  12   6        4.77        5.30      2.32 o 
   3  12   6        1.50        8.73      3.17 o 
  -3  13   6        8.46       10.76      6.09 o 
  -2  13   6       10.44        6.49      3.52 o 
  -1  13   6        6.54        9.90      2.89 o 
   0  13   6       31.61       39.56      3.52 o 
   1  13   6        6.54        9.40      3.64 o 
   2  13   6       10.44        6.58      2.62 o 
   3  13   6        8.45       13.36      5.04 o 
  -2  14   6        5.80        0.00      3.71 o 
  -1  14   6        5.43       12.91      3.11 o 
   0  14   6        2.50        0.00      2.10 o 
   1  14   6        5.44        8.51      3.85 o 
   2  14   6        5.80        3.96      4.13 o 
  -2  15   6       12.81       16.23      5.25 o 
  -1  15   6        0.80        6.83      3.92 o 
   0  15   6        0.04        6.15      2.75 o 
   1  15   6        0.80        2.18      3.85 o 
   2  15   6       12.82       13.26      4.41 o 
  -1  16   6        0.60        0.00      4.13 o 
   0  16   6        0.28        0.00      3.43 o 
   1  16   6        0.61        1.48      4.13 o 
   0  17   6        0.56        0.89      3.85 o 
   1   0   7        0.88        1.19      1.72 o 
   2   0   7      385.80      408.22      4.91 o 
   3   0   7        5.18        4.27      1.60 o 
   4   0   7        0.66        0.00      2.44 o 
   5   0   7        0.01        2.84      3.48 o 
  -5   1   7        0.09        0.00      3.53 o 
  -4   1   7        1.93        2.66      1.93 o 
  -3   1   7       10.50       13.86      1.79 o 
  -2   1   7      121.03      121.12      3.02 o 
  -1   1   7      232.64      215.79      2.37 o 
   0   1   7      236.43      154.49      2.97 o 
   1   1   7      232.50      206.01      4.98 o 
   2   1   7      121.22      129.20      2.04 o 
   3   1   7       10.52       14.02      2.56 o 
   4   1   7        1.92        1.16      2.56 o 
   5   1   7        0.09        0.00      3.97 o 
  -4   2   7        0.76        2.97      1.98 o 
  -3   2   7       11.19        9.60      1.77 o 
  -2   2   7       61.53       73.78      2.50 o 
  -1   2   7      408.47      505.26      7.71 o 
   0   2   7       11.95       19.60      1.81 o 
   1   2   7      408.51      508.55      5.87 o 
   2   2   7       61.43       77.61      1.94 o 
   3   2   7       11.21       14.71      2.33 o 
   4   2   7        0.76        1.05      2.39 o 
  -4   3   7        6.73        6.48      2.13 o 
  -3   3   7        9.98        9.92      1.82 o 
  -2   3   7       18.36       27.35      2.01 o 
  -1   3   7      213.29      241.28      4.06 o 
   0   3   7      146.93      152.37      3.63 o 
   1   3   7      213.09      251.35      4.10 o 
   2   3   7       18.35       26.65      1.80 o 
   3   3   7        9.96       15.97      4.26 o 
   4   3   7        6.73        6.11      2.34 o 
  -4   4   7       26.48       24.25      2.62 o 
  -3   4   7       39.71       45.04      2.65 o 
  -2   4   7        2.47        4.04      1.56 o 
  -1   4   7      178.84      203.49      3.82 o 
   0   4   7       37.68       46.53      1.66 o 
   1   4   7      178.92      204.47      2.61 o 
   2   4   7        2.47        3.28      1.15 o 
   3   4   7       39.71       42.74      4.09 o 
   4   4   7       26.47       22.87      2.91 o 
  -4   5   7        5.26        4.47      2.51 o 
  -3   5   7      165.38      151.31      3.97 o 
  -2   5   7       10.51        7.72      1.86 o 
  -1   5   7      121.49      111.45      3.54 o 
   0   5   7      585.66      560.32      4.89 o 
   1   5   7      121.54      117.92      2.22 o 
   2   5   7       10.49        6.87      1.45 o 
   3   5   7      165.27      143.41      5.21 o 
   4   5   7        5.26        7.23      4.90 o 
  -4   6   7        4.48        7.53      5.89 o 
  -3   6   7      165.15      186.59      4.95 o 
  -2   6   7       33.08       32.46      2.46 o 
  -1   6   7      138.34      167.97      5.30 o 
   0   6   7        3.29        7.91      1.34 o 
   1   6   7      138.15      170.77      4.01 o 
   2   6   7       33.13       31.76      2.10 o 
   3   6   7      165.14      174.95      6.00 o 
   4   6   7        4.48        7.23      5.11 o 
  -4   7   7        0.88        0.00      3.91 o 
  -3   7   7      117.65      139.65      4.59 o 
  -2   7   7       16.11        9.56      2.10 o 
  -1   7   7       48.26       51.42      3.59 o 
   0   7   7       28.35       41.17      1.88 o 
   1   7   7       48.29       51.73      1.95 o 
   2   7   7       16.09       13.82      2.95 o 
   3   7   7      117.66      131.35      8.12 o 
   4   7   7        0.88        0.30      4.90 o 
  -4   8   7        3.08        3.54      3.97 o 
  -3   8   7        2.56        0.00      1.97 o 
  -2   8   7       71.22       65.38      3.20 o 
  -1   8   7        7.16        3.49      2.15 o 
   0   8   7        5.96        0.54      1.32 o 
   1   8   7        7.14        6.26      1.35 o 
   2   8   7       71.28       66.44      2.54 o 
   3   8   7        2.56        6.83      4.41 o 
   4   8   7        3.07        5.05      5.18 o 
  -4   9   7       27.50       34.28      6.40 o 
  -3   9   7        9.51       11.50      2.49 o 
  -2   9   7       30.12       33.31      3.45 o 
  -1   9   7       97.24      103.17      3.43 o 
   0   9   7        0.28        1.35      1.56 o 
   1   9   7       97.18       95.14      4.26 o 
   2   9   7       30.09       32.91      2.10 o 
   3   9   7        9.50        0.49      4.13 o 
   4   9   7       27.51       27.22      6.65 o 
  -4  10   7       42.27       33.52      4.07 o 
  -3  10   7       26.79       17.97      3.24 o 
  -2  10   7       13.46       15.67      2.43 o 
  -1  10   7      108.51      116.50      3.81 o 
   0  10   7        0.66        0.00      1.91 o 
   1  10   7      108.52      107.97      3.91 o 
   2  10   7       13.49       16.42      2.16 o 
   3  10   7       26.79       30.19      5.67 o 
   4  10   7       42.24       44.94      7.63 o 
  -3  11   7        0.68        4.54      2.84 o 
  -2  11   7        0.16        0.00      2.00 o 
  -1  11   7       68.20       62.33      3.18 o 
   0  11   7        4.28        2.81      2.51 o 
   1  11   7       68.21       73.46      3.27 o 
   2  11   7        0.16        2.51      1.90 o 
   3  11   7        0.69        0.00      4.34 o 
  -3  12   7        0.55        2.04      3.20 o 
  -2  12   7        5.73        2.05      3.40 o 
  -1  12   7       21.00       20.15      3.31 o 
   0  12   7       24.90       39.11      3.43 o 
   1  12   7       20.98       25.93      4.41 o 
   2  12   7        5.74        9.47      2.16 o 
   3  12   7        0.55        2.38      4.76 o 
  -3  13   7        0.18        0.00      3.01 o 
  -2  13   7        3.52        0.35      3.23 o 
  -1  13   7        9.92       12.80      3.21 o 
   0  13   7        2.69        3.61      4.00 o 
   1  13   7        9.93        6.24      3.64 o 
   2  13   7        3.52        4.73      2.22 o 
   3  13   7        0.18       17.62      5.18 o 
  -2  14   7        0.54        3.09      2.99 o 
  -1  14   7        2.05        3.69      2.94 o 
   0  14   7       12.34       10.62      2.39 o 
   1  14   7        2.05        3.66      3.43 o 
   2  14   7        0.54        3.30      2.74 o 
  -2  15   7        3.54        1.48      4.48 o 
  -1  15   7        3.71        4.45      4.48 o 
   0  15   7        0.08        3.84      4.20 o 
   1  15   7        3.71        0.00      3.15 o 
   2  15   7        3.54        0.00      3.78 o 
  -1  16   7        0.51        8.81      4.90 o 
   0  16   7        0.00        0.00      4.34 o 
   1  16   7        0.51        0.20      3.71 o 
   0   0   8       91.53       74.21      2.71 o 
   1   0   8        8.04        0.84      2.24 o 
   2   0   8      469.38      476.21      5.54 o 
   3   0   8        0.40        0.00      1.55 o 
   4   0   8        0.74        2.12      2.40 o 
  -4   1   8        8.72       13.85      2.38 o 
  -3   1   8        8.89       12.69      2.05 o 
  -2   1   8       77.64       88.10      4.84 o 
  -1   1   8      374.28      332.58      3.68 o 
   0   1   8       99.77       92.02      2.59 o 
   1   1   8      373.84      337.47      5.05 o 
   2   1   8       77.56       96.91      2.85 o 
   3   1   8        8.87       12.16      2.38 o 
   4   1   8        8.73        9.90      2.66 o 
  -4   2   8        4.82        9.96      2.39 o 
  -3   2   8        4.61        7.77      1.76 o 
  -2   2   8       51.82       58.29      2.47 o 
  -1   2   8       36.09       43.42      2.39 o 
   0   2   8        1.78        3.44      1.93 o 
   1   2   8       36.03       36.40      2.35 o 
   2   2   8       51.93       59.01      4.44 o 
   3   2   8        4.60        6.35      2.04 o 
   4   2   8        4.82        0.00      2.45 o 
  -4   3   8       22.04       23.20      3.08 o 
  -3   3   8        1.32        0.00      1.52 o 
  -2   3   8        3.88        6.56      1.68 o 
  -1   3   8      297.02      336.92      4.99 o 
   0   3   8      630.92      642.18      5.39 o 
   1   3   8      297.28      327.67      4.94 o 
   2   3   8        3.86        7.43      1.98 o 
   3   3   8        1.33        2.18      2.71 o 
   4   3   8       22.03       26.66      3.74 o 
  -4   4   8       21.66       19.00      2.83 o 
  -3   4   8       22.89       25.85      2.37 o 
  -2   4   8       31.36       31.18      2.40 o 
  -1   4   8       27.66       32.43      2.19 o 
   0   4   8       84.07       77.11      2.14 o 
   1   4   8       27.68       37.07      1.99 o 
   2   4   8       31.36       24.70      2.31 o 
   3   4   8       22.87       27.10      3.50 o 
   4   4   8       21.67       18.58      3.41 o 
  -4   5   8        2.64        1.83      3.25 o 
  -3   5   8       46.88       45.00      4.26 o 
  -2   5   8       14.69       11.38      1.98 o 
  -1   5   8        4.32        7.47      2.61 o 
   0   5   8      590.49      722.92      5.94 o 
   1   5   8        4.33        7.17      1.86 o 
   2   5   8       14.70       12.93      1.85 o 
   3   5   8       46.84       44.17      3.82 o 
   4   5   8        2.64        3.07      5.25 o 
  -4   6   8        2.46        0.00      4.69 o 
  -3   6   8       40.30       39.60      3.04 o 
  -2   6   8       58.47       53.45      3.01 o 
  -1   6   8       46.66       49.25      3.09 o 
   0   6   8        0.35        3.52      1.38 o 
   1   6   8       46.63       48.99      3.14 o 
   2   6   8       58.44       54.08      2.19 o 
   3   6   8       40.29       42.64      3.83 o 
   4   6   8        2.46        0.00      4.34 o 
  -4   7   8        5.13        9.69      3.09 o 
  -3   7   8       65.71       55.88      3.44 o 
  -2   7   8       84.50       78.18      3.48 o 
  -1   7   8       97.22       92.87      3.25 o 
   0   7   8        0.14        0.00      1.28 o 
   1   7   8       97.22      111.60      3.89 o 
   2   7   8       84.45       75.45      3.83 o 
   3   7   8       65.77       55.33      6.51 o 
   4   7   8        5.13        2.97      5.39 o 
  -4   8   8        1.12        3.84      2.91 o 
  -3   8   8        0.59        0.00      2.15 o 
  -2   8   8      151.15      132.99      5.76 o 
  -1   8   8       55.16       55.01      2.91 o 
   0   8   8       75.42       79.13      2.82 o 
   1   8   8       55.18       54.14      2.76 o 
   2   8   8      151.19      144.67      4.59 o 
   3   8   8        0.58        7.13      4.69 o 
   4   8   8        1.12        0.00      4.90 o 
  -4   9   8        5.57       10.26      3.41 o 
  -3   9   8       12.87       15.75      2.73 o 
  -2   9   8       97.34       92.65      3.82 o 
  -1   9   8       92.67       84.27      3.39 o 
   0   9   8        0.41        1.07      2.23 o 
   1   9   8       92.78       88.72      3.38 o 
   2   9   8       97.36       93.11      2.96 o 
   3   9   8       12.89       13.16      4.83 o 
   4   9   8        5.58        6.43      5.88 o 
  -3  10   8        8.34        8.22      3.04 o 
  -2  10   8        5.82       10.99      2.43 o 
  -1  10   8       91.56      102.52      3.80 o 
   0  10   8        3.91        3.94      2.47 o 
   1  10   8       91.58       96.69      3.52 o 
   2  10   8        5.81        7.26      1.98 o 
   3  10   8        8.33       13.86      5.32 o 
  -3  11   8        0.00        3.63      2.83 o 
  -2  11   8        1.71        4.13      2.41 o 
  -1  11   8       63.16       62.72      3.31 o 
   0  11   8        0.03        0.00      4.06 o 
   1  11   8       63.09       61.47      3.21 o 
   2  11   8        1.70        0.00      1.70 o 
   3  11   8        0.00        0.49      4.90 o 
  -3  12   8        2.29        0.00      3.20 o 
  -2  12   8        0.98        0.00      2.40 o 
  -1  12   8       51.19       42.32      3.91 o 
   0  12   8      136.95      166.64      5.60 o 
   1  12   8       51.17       38.18      3.74 o 
   2  12   8        0.99        0.00      2.46 o 
   3  12   8        2.29        0.79      4.48 o 
  -2  13   8        5.88        6.93      3.36 o 
  -1  13   8        5.01        9.86      3.21 o 
   0  13   8       23.61       32.01      3.60 o 
   1  13   8        5.02        0.00      3.08 o 
   2  13   8        5.88       11.00      2.96 o 
  -2  14   8        3.86        6.02      3.48 o 
  -1  14   8        0.06        1.19      2.92 o 
   0  14   8       55.30       45.91     11.03 o 
   1  14   8        0.06        0.00      3.22 o 
   2  14   8        3.86        4.36      2.87 o 
  -1  15   8        0.46       18.11      5.32 o 
   0  15   8        2.73        5.05      4.83 o 
   1  15   8        0.46       12.77      4.34 o 
   0  16   8        0.06        2.67      4.55 o 
   1   0   9       89.90       91.69      3.42 o 
   2   0   9       43.86       48.93      2.50 o 
   3   0   9        3.05        5.51      1.93 o 
   4   0   9        9.45       17.79      3.70 o 
  -4   1   9        1.71        5.62      3.29 o 
  -3   1   9        6.14       11.47      2.09 o 
  -2   1   9       63.20       59.42      2.64 o 
  -1   1   9        2.85        0.78      1.70 o 
   0   1   9        1.68        3.22      1.43 o 
   1   1   9        2.87        0.22      2.10 o 
   2   1   9       63.31       62.18      2.66 o 
   3   1   9        6.12        9.54      2.02 o 
   4   1   9        1.71        4.11      3.26 o 
  -4   2   9       46.53       56.37      3.77 o 
  -3   2   9       89.83       96.96      4.87 o 
  -2   2   9        3.97        7.30      1.85 o 
  -1   2   9       26.74       24.72      2.83 o 
   0   2   9      174.59      146.95      3.91 o 
   1   2   9       26.71       34.51      2.56 o 
   2   2   9        3.98        3.30      2.57 o 
   3   2   9       89.86       97.46      8.16 o 
   4   2   9       46.50       48.56      4.62 o 
  -4   3   9       30.45       28.86      4.57 o 
  -3   3   9       34.94       31.15      2.57 o 
  -2   3   9       13.47       20.54      3.40 o 
  -1   3   9       27.01       31.95      2.28 o 
   0   3   9       18.12       26.35      2.52 o 
   1   3   9       26.98       37.87      3.83 o 
   2   3   9       13.48       19.77      2.77 o 
   3   3   9       34.97       33.43      3.01 o 
   4   3   9       30.45       31.76      8.54 o 
  -4   4   9       25.55       25.95      4.16 o 
  -3   4   9        5.02        3.21      1.96 o 
  -2   4   9       10.77       10.50      2.15 o 
  -1   4   9       27.67       36.16      2.42 o 
   0   4   9       37.67       32.36      1.82 o 
   1   4   9       27.70       40.54      2.84 o 
   2   4   9       10.81       11.18      2.89 o 
   3   4   9        5.04        6.73      3.08 o 
   4   4   9       25.54       30.44      4.00 o 
  -4   5   9       31.67       32.00      3.43 o 
  -3   5   9       64.37       76.12      3.77 o 
  -2   5   9       52.71       50.64      3.04 o 
  -1   5   9        2.42        3.63      1.78 o 
   0   5   9      277.54      253.22      3.72 o 
   1   5   9        2.41        6.11      2.02 o 
   2   5   9       52.81       53.67      3.92 o 
   3   5   9       64.34       59.17      4.34 o 
   4   5   9       31.72       15.44      6.02 o 
  -4   6   9        2.66        0.45      2.80 o 
  -3   6   9       10.63        7.04      2.38 o 
  -2   6   9       34.05       32.59      3.03 o 
  -1   6   9       33.40       31.56      2.45 o 
   0   6   9        5.53        5.24      1.53 o 
   1   6   9       33.25       39.36      8.11 o 
   2   6   9       34.07       35.47      2.45 o 
   3   6   9       10.66       15.29      3.31 o 
   4   6   9        2.66        2.47      5.67 o 
  -4   7   9        0.78        4.79      2.84 o 
  -3   7   9       37.59       39.17      3.28 o 
  -2   7   9       77.34       85.87      3.68 o 
  -1   7   9       55.54       56.92      4.82 o 
   0   7   9        8.22       17.27      2.10 o 
   1   7   9       55.53       60.31      3.85 o 
   2   7   9       77.41       85.39      4.04 o 
   3   7   9       37.61       35.48      5.34 o 
   4   7   9        0.77        1.98      5.53 o 
  -4   8   9        0.94       11.29      3.26 o 
  -3   8   9       46.75       38.97      3.46 o 
  -2   8   9        7.78       14.85      2.50 o 
  -1   8   9       50.51       52.18      4.84 o 
   0   8   9        0.53        0.00      1.72 o 
   1   8   9       50.55       48.99      2.95 o 
   2   8   9        7.77       11.43      2.34 o 
   3   8   9       46.73       48.90      6.72 o 
   4   8   9        0.94        0.00      5.11 o 
  -3   9   9       27.56       31.17      3.91 o 
  -2   9   9       28.83       27.71      3.07 o 
  -1   9   9       12.09       11.37      2.95 o 
   0   9   9       60.64       68.30      3.78 o 
   1   9   9       12.10       13.99      2.25 o 
   2   9   9       28.79       32.71      2.72 o 
   3   9   9       27.55       22.07      5.74 o 
  -3  10   9        4.87        4.56      3.60 o 
  -2  10   9        3.67        0.00      2.24 o 
  -1  10   9       44.17       47.71      3.11 o 
   0  10   9       18.55       11.12      2.89 o 
   1  10   9       44.18       41.86      2.93 o 
   2  10   9        3.67        1.75      2.30 o 
   3  10   9        4.86        9.01      5.18 o 
  -3  11   9        0.54        0.00      2.94 o 
  -2  11   9        7.57       10.21      3.88 o 
  -1  11   9       32.60       44.58      3.18 o 
   0  11   9        5.73        0.10      4.27 o 
   1  11   9       32.61       30.59      3.42 o 
   2  11   9        7.58       10.47      2.64 o 
   3  11   9        0.55        6.14      4.90 o 
  -3  12   9        1.95       13.63      3.71 o 
  -2  12   9        2.17        2.70      4.29 o 
  -1  12   9       10.11        8.22      3.18 o 
   0  12   9       35.18       33.95      6.02 o 
   1  12   9       10.10       15.82      3.21 o 
   2  12   9        2.17        7.08      5.49 o 
   3  12   9        1.95        6.73      5.32 o 
  -2  13   9        5.94        9.45      3.66 o 
  -1  13   9        8.17        2.51      3.23 o 
   0  13   9       45.70       51.97      6.44 o 
   1  13   9        8.17        0.00      2.66 o 
   2  13   9        5.95       15.14      3.32 o 
  -2  14   9        3.55        2.46      3.23 o 
  -1  14   9       21.82       23.12      3.94 o 
   0  14   9       80.99       96.51      8.05 o 
   1  14   9       21.80       34.15      5.46 o 
   2  14   9        3.54        0.00      3.78 o 
  -1  15   9        4.13       14.35      6.02 o 
   0  15   9        5.28        3.92      3.35 o 
   1  15   9        4.13        0.00      4.13 o 
   0   0  10       14.81       15.47      2.12 o 
   1   0  10       20.12       31.36      3.59 o 
   2   0  10      104.19      110.39      3.40 o 
   3   0  10        2.65       10.08      2.08 o 
   4   0  10        0.00        0.00      2.95 o 
  -4   1  10        4.61        4.12      3.38 o 
  -3   1  10       29.25       28.30      2.55 o 
  -2   1  10       20.17       22.24      2.26 o 
  -1   1  10       36.31       31.43      2.49 o 
   0   1  10       13.50       13.21      1.85 o 
   1   1  10       36.32       28.97      2.72 o 
   2   1  10       20.20       24.20      2.52 o 
   3   1  10       29.20       31.98      3.16 o 
   4   1  10        4.62        6.30      3.34 o 
  -4   2  10       33.28       35.40      3.57 o 
  -3   2  10       17.53       15.75      2.29 o 
  -2   2  10        1.07        0.00      1.70 o 
  -1   2  10       44.16       52.31      4.76 o 
   0   2  10        0.64        2.42      1.94 o 
   1   2  10       44.20       36.31      2.88 o 
   2   2  10        1.07        0.00      2.19 o 
   3   2  10       17.57        9.47      2.61 o 
   4   2  10       33.27       41.40      4.56 o 
  -4   3  10       13.63       14.69      3.08 o 
  -3   3  10       36.84       41.99      2.90 o 
  -2   3  10       22.40       23.09      2.51 o 
  -1   3  10        1.55        3.20      1.86 o 
   0   3  10        0.05        3.12      1.67 o 
   1   3  10        1.57        2.94      2.25 o 
   2   3  10       22.39       16.43      2.60 o 
   3   3  10       36.86       44.62      3.44 o 
   4   3  10       13.61        3.46      3.38 o 
  -4   4  10       24.48       32.93      5.00 o 
  -3   4  10        7.39        8.65      2.41 o 
  -2   4  10       11.17        7.84      2.21 o 
  -1   4  10       98.74      124.21      3.80 o 
   0   4  10        6.58       15.59      2.81 o 
   1   4  10       98.77       98.74      3.59 o 
   2   4  10       11.12        5.53      2.91 o 
   3   4  10        7.39        1.64      3.06 o 
   4   4  10       24.49       25.16      4.15 o 
  -4   5  10        7.85        6.74      3.13 o 
  -3   5  10        8.70       14.49      2.61 o 
  -2   5  10       84.51       89.65      3.72 o 
  -1   5  10        8.24       13.12      2.35 o 
   0   5  10       23.34       25.74      2.67 o 
   1   5  10        8.24       10.07      2.65 o 
   2   5  10       84.50       81.72      4.58 o 
   3   5  10        8.71       22.40      3.67 o 
   4   5  10        7.85        4.05      3.53 o 
  -4   6  10        7.13       11.53      3.30 o 
  -3   6  10       26.99       23.39      2.95 o 
  -2   6  10       96.07      103.55      3.97 o 
  -1   6  10       19.31       27.13      3.07 o 
   0   6  10        0.08        0.00      2.22 o 
   1   6  10       19.29       18.16      3.27 o 
   2   6  10       95.98      100.12      4.92 o 
   3   6  10       27.01       34.89      3.96 o 
   4   6  10        7.14        3.56      5.95 o 
  -4   7  10        0.59        0.00      3.06 o 
  -3   7  10       28.04       33.19      3.44 o 
  -2   7  10       18.87       22.00      2.77 o 
  -1   7  10       64.60       66.35      3.18 o 
   0   7  10        2.47        0.55      2.64 o 
   1   7  10       64.51       75.87      4.32 o 
   2   7  10       18.85       16.32      3.43 o 
   3   7  10       28.09       28.11      3.89 o 
   4   7  10        0.58        0.00      6.09 o 
  -3   8  10       23.67       21.55      3.63 o 
  -2   8  10       29.79       24.40      2.86 o 
  -1   8  10        0.29        0.00      1.97 o 
   0   8  10        2.08        1.04      3.66 o 
   1   8  10        0.28        2.11      2.89 o 
   2   8  10       29.72       33.25      2.67 o 
   3   8  10       23.67       34.45      6.30 o 
  -3   9  10       17.94       17.96      3.65 o 
  -2   9  10       10.70       12.56      2.69 o 
  -1   9  10        7.74        2.73      2.22 o 
   0   9  10       13.89       11.09      4.83 o 
   1   9  10        7.72        4.73      2.59 o 
   2   9  10       10.71       10.31      2.33 o 
   3   9  10       17.95       18.11      6.02 o 
  -3  10  10        5.12        0.00      3.16 o 
  -2  10  10       40.21       41.91      5.01 o 
  -1  10  10        1.61        0.00      2.03 o 
   0  10  10       11.58       10.29      4.90 o 
   1  10  10        1.61        3.54      2.36 o 
   2  10  10       40.22       32.11      4.48 o 
   3  10  10        5.12       12.47      5.95 o 
  -3  11  10        4.70        7.61      4.03 o 
  -2  11  10        5.99        7.29      2.67 o 
  -1  11  10       66.20       74.83      3.72 o 
   0  11  10       61.20       50.38      6.44 o 
   1  11  10       66.18       52.21      4.15 o 
   2  11  10        5.99        5.15      2.79 o 
   3  11  10        4.69        3.46      5.39 o 
  -2  12  10        5.14        4.57      3.39 o 
  -1  12  10        3.49       15.57      3.53 o 
   0  12  10       58.83       82.45      7.63 o 
   1  12  10        3.49        0.00      2.65 o 
   2  12  10        5.16        9.30      3.04 o 
  -2  13  10        1.50        5.46      3.78 o 
  -1  13  10        1.36        3.95      3.51 o 
   0  13  10       45.70       47.02      6.72 o 
   1  13  10        1.36        0.20      3.43 o 
   2  13  10        1.50        3.86      3.50 o 
  -1  14  10        7.16       15.54      5.53 o 
   0  14  10       18.21       20.09      6.44 o 
   1  14  10        7.16        0.00      3.85 o 
   0  15  10        1.40        0.00      3.51 o 
   1   0  11       31.31       34.18      2.77 o 
   2   0  11        3.33        4.53      2.07 o 
   3   0  11       41.03       41.26      2.94 o 
   4   0  11        0.00        0.69      3.47 o 
  -4   1  11        2.88        9.42      3.61 o 
  -3   1  11       11.42        7.84      2.30 o 
  -2   1  11        3.43        6.12      2.06 o 
  -1   1  11       17.37       18.89      2.43 o 
   0   1  11        2.69        8.50      3.13 o 
   1   1  11       17.41       15.06      2.10 o 
   2   1  11        3.42        1.57      1.98 o 
   3   1  11       11.40       15.38      2.91 o 
   4   1  11        2.88        0.00      2.96 o 
  -4   2  11        5.13        6.99      2.96 o 
  -3   2  11        3.25        0.00      2.06 o 
  -2   2  11        9.28       10.52      2.30 o 
  -1   2  11       34.68       37.72      2.76 o 
   0   2  11      122.54      133.71     14.49 o 
   1   2  11       34.66       39.48      2.98 o 
   2   2  11        9.26        8.10      2.09 o 
   3   2  11        3.25        0.00      2.41 o 
   4   2  11        5.13       11.70      3.79 o 
  -4   3  11        2.07        2.60      3.77 o 
  -3   3  11       12.97        8.09      2.31 o 
  -2   3  11       33.41       33.08      4.24 o 
  -1   3  11      198.30      197.58      4.62 o 
   0   3  11        2.92        0.00      3.54 o 
   1   3  11      198.40      198.16      4.85 o 
   2   3  11       33.42       37.59      6.54 o 
   3   3  11       12.98       11.71      2.83 o 
   4   3  11        2.07        0.94      3.53 o 
  -4   4  11        9.24        8.33      3.18 o 
  -3   4  11        2.80        0.00      2.13 o 
  -2   4  11       65.93       76.53      5.22 o 
  -1   4  11       95.71       91.57      3.61 o 
   0   4  11       17.30       16.82      3.19 o 
   1   4  11       95.64       93.78      3.68 o 
   2   4  11       65.97       62.40      5.20 o 
   3   4  11        2.82        0.00      2.94 o 
   4   4  11        9.26        8.94      3.91 o 
  -4   5  11        6.07        2.50      3.28 o 
  -3   5  11        6.45        5.62      3.77 o 
  -2   5  11       93.02       89.75      3.87 o 
  -1   5  11       12.90       16.12      5.27 o 
   0   5  11        1.73       10.71      2.98 o 
   1   5  11       12.88        9.93      2.52 o 
   2   5  11       93.07       76.08      4.72 o 
   3   5  11        6.47        7.58      3.50 o 
   4   5  11        6.07        0.00      3.27 o 
  -3   6  11        1.32        1.47      2.49 o 
  -2   6  11       42.93       40.36      3.19 o 
  -1   6  11        2.56        3.96      2.16 o 
   0   6  11       33.89       54.83      4.83 o 
   1   6  11        2.55        5.54      3.19 o 
   2   6  11       42.92       49.17      7.89 o 
   3   6  11        1.32        4.49      3.33 o 
  -3   7  11        4.79        5.44      3.07 o 
  -2   7  11        5.64        0.51      2.26 o 
  -1   7  11       17.32       26.55      4.00 o 
   0   7  11        0.99        0.80      2.98 o 
   1   7  11       17.34       20.19      3.43 o 
   2   7  11        5.64        1.58      3.18 o 
   3   7  11        4.79        0.00      3.28 o 
  -3   8  11        1.27        0.00      2.92 o 
  -2   8  11       19.55       16.26      2.78 o 
  -1   8  11       33.47       33.54      2.83 o 
   0   8  11        8.61       17.68      3.28 o 
   1   8  11       33.48       25.77      3.71 o 
   2   8  11       19.53       19.14      3.89 o 
   3   8  11        1.26        0.00      4.03 o 
  -3   9  11        1.35        0.00      3.04 o 
  -2   9  11       13.40       15.38      2.88 o 
  -1   9  11        4.67        5.76      2.98 o 
   0   9  11       62.73       51.27      6.65 o 
   1   9  11        4.69        0.00      2.63 o 
   2   9  11       13.36        7.88      3.48 o 
   3   9  11        1.34        0.00      5.53 o 
  -3  10  11        1.10        0.00      3.26 o 
  -2  10  11        8.02       11.57      2.85 o 
  -1  10  11        8.14       13.47      2.61 o 
   0  10  11        3.34        1.58      5.04 o 
   1  10  11        8.17       10.62      2.81 o 
   2  10  11        8.01       13.01      3.49 o 
   3  10  11        1.09        0.00      4.62 o 
  -2  11  11        1.39        7.30      3.49 o 
  -1  11  11        7.37        2.87      4.97 o 
   0  11  11        3.10        0.00      5.32 o 
   1  11  11        7.36        7.39      2.85 o 
   2  11  11        1.39        4.47      2.96 o 
  -2  12  11        4.03       12.07      5.20 o 
  -1  12  11        1.05        0.00      5.25 o 
   0  12  11        4.74        3.66      5.46 o 
   1  12  11        1.05        0.00      2.75 o 
   2  12  11        4.02        0.00      3.43 o 
  -1  13  11        7.87       16.93      6.02 o 
   0  13  11       47.48       33.26      6.79 o 
   1  13  11        7.87        1.18      3.03 o 
  -1  14  11        2.17        0.00      5.95 o 
   0  14  11        1.74        0.00      5.25 o 
   1  14  11        2.16        0.99      4.06 o 
   0   0  12     1140.04     1021.68     18.20 o 
   1   0  12        1.51        2.78      2.13 o 
   2   0  12        1.56        0.00      1.99 o 
   3   0  12       28.31       38.24      3.10 o 
   4   0  12        0.23        0.00      7.20 o 
  -4   1  12        0.40        4.61      3.83 o 
  -3   1  12        4.44        7.34      2.42 o 
  -2   1  12       20.83       20.55      2.52 o 
  -1   1  12        6.80       10.74      2.56 o 
   0   1  12        0.53       11.80      3.29 o 
   1   1  12        6.79        4.78      2.10 o 
   2   1  12       20.86       17.60      2.45 o 
   3   1  12        4.44        1.78      2.81 o 
   4   1  12        0.40        7.01      5.43 o 
  -4   2  12        0.34        0.00      3.71 o 
  -3   2  12        2.45        0.00      2.79 o 
  -2   2  12       15.75        7.71      2.54 o 
  -1   2  12       34.82       28.93      3.02 o 
   0   2  12      324.87      341.87     12.00 o 
   1   2  12       34.82       41.42      3.19 o 
   2   2  12       15.77       14.53      2.43 o 
   3   2  12        2.44        0.00      2.63 o 
   4   2  12        0.34        0.00      3.56 o 
  -4   3  12        1.04        9.18      3.62 o 
  -3   3  12        5.49        6.95      2.65 o 
  -2   3  12        8.83        4.77      2.42 o 
  -1   3  12       83.33       80.13      3.55 o 
   0   3  12        1.08        3.36      3.01 o 
   1   3  12       83.33       89.41      9.39 o 
   2   3  12        8.81        7.95      3.21 o 
   3   3  12        5.49        4.88      4.08 o 
   4   3  12        1.04        0.00      3.74 o 
  -3   4  12        6.96        4.82      4.61 o 
  -2   4  12       30.94       32.17      3.06 o 
  -1   4  12       68.87       59.66      3.33 o 
   0   4  12        1.76        0.00      5.57 o 
   1   4  12       68.79       64.92      3.51 o 
   2   4  12       30.96       26.87      3.93 o 
   3   4  12        6.97       14.87      3.92 o 
  -3   5  12        7.52       11.87      3.39 o 
  -2   5  12       26.42       35.30      3.15 o 
  -1   5  12       26.42       31.21      2.95 o 
   0   5  12        1.44        6.03      2.88 o 
   1   5  12       26.39       41.77      3.19 o 
   2   5  12       26.45       28.12      3.95 o 
   3   5  12        7.52        5.89      6.40 o 
  -3   6  12        2.02        5.29      3.09 o 
  -2   6  12       25.17       12.42      2.73 o 
  -1   6  12       43.72       33.66      2.99 o 
   0   6  12        4.46        5.77      3.04 o 
   1   6  12       43.73       37.11      4.86 o 
   2   6  12       25.12       16.94      5.54 o 
   3   6  12        2.02        0.00      3.56 o 
  -3   7  12        4.09        0.00      6.66 o 
  -2   7  12        6.70        4.70      2.51 o 
  -1   7  12       57.53       44.08      4.09 o 
   0   7  12       53.26       62.43      4.51 o 
   1   7  12       57.54       51.73      4.37 o 
   2   7  12        6.69        0.54      3.71 o 
   3   7  12        4.09        5.64      3.58 o 
  -3   8  12        0.25        0.00      3.04 o 
  -2   8  12        0.28        3.31      2.42 o 
  -1   8  12       16.97       14.89      3.53 o 
   0   8  12        6.60        5.15      5.74 o 
   1   8  12       17.02       20.39      5.39 o 
   2   8  12        0.28        0.00      3.16 o 
   3   8  12        0.25        0.00      3.30 o 
  -3   9  12        1.29        3.90      3.34 o 
  -2   9  12        6.60        2.11      2.50 o 
  -1   9  12       10.21       17.46      3.59 o 
   0   9  12       17.70       20.49      6.16 o 
   1   9  12       10.20        1.48      2.45 o 
   2   9  12        6.61        2.97      4.46 o 
   3   9  12        1.29        0.00      6.37 o 
  -2  10  12        2.50        3.26      2.81 o 
  -1  10  12        2.00        0.00      3.30 o 
   0  10  12        0.08       11.18      5.81 o 
   1  10  12        2.00        0.54      2.68 o 
   2  10  12        2.50        0.00      3.39 o 
  -2  11  12        0.67        0.43      3.50 o 
  -1  11  12        4.26       11.38      5.88 o 
   0  11  12        0.00        0.00      5.18 o 
   1  11  12        4.26        5.98      2.97 o 
   2  11  12        0.67        3.96      5.39 o 
  -2  12  12        0.43        0.23      3.70 o 
  -1  12  12        1.55       11.48      6.30 o 
   0  12  12        1.16        5.25      5.81 o 
   1  12  12        1.54        5.24      3.22 o 
  -1  13  12        0.36       16.03      6.79 o 
   0  13  12        0.36        6.33      6.30 o 
   1  13  12        0.35        0.99      3.12 o 
   1   0  13       23.90       25.99      2.94 o 
   2   0  13        0.58        0.87      2.19 o 
   3   0  13        0.01        0.00      5.11 o 
  -3   1  13        8.03       10.43      4.52 o 
  -2   1  13        0.77        3.83      2.45 o 
  -1   1  13       93.66      102.10      7.61 o 
   0   1  13       67.99       77.77      4.72 o 
   1   1  13       93.80       94.49      3.96 o 
   2   1  13        0.77        0.00      2.14 o 
   3   1  13        8.02       13.62      4.01 o 
  -3   2  13        2.08        2.33      2.88 o 
  -2   2  13       19.16       12.57      2.78 o 
  -1   2  13      229.57      227.89      8.66 o 
   0   2  13       20.10       23.18      4.63 o 
   1   2  13      229.52      215.50      6.68 o 
   2   2  13       19.15       22.77      2.84 o 
   3   2  13        2.07        1.13      3.63 o 
  -3   3  13        5.46        6.59      3.39 o 
  -2   3  13       22.01       26.62      4.12 o 
  -1   3  13       79.68       57.31      4.54 o 
   0   3  13        7.54        5.57      3.26 o 
   1   3  13       79.79       68.82      3.93 o 
   2   3  13       21.99       16.61      3.83 o 
   3   3  13        5.46        9.36      3.81 o 
  -3   4  13        2.73        0.00      3.19 o 
  -2   4  13       35.06       33.23      3.21 o 
  -1   4  13       30.54       30.36      4.10 o 
   0   4  13        5.19        0.00      4.34 o 
   1   4  13       30.50       34.64      3.31 o 
   2   4  13       35.05       35.16      6.37 o 
   3   4  13        2.72        0.00      3.34 o 
  -3   5  13        1.43        5.91      4.46 o 
  -2   5  13       19.54        7.90      3.17 o 
  -1   5  13       17.35       18.96      3.73 o 
   0   5  13       30.98       34.84      3.90 o 
   1   5  13       17.31       23.44      3.16 o 
   2   5  13       19.53       18.92      3.99 o 
   3   5  13        1.43        0.00      4.00 o 
  -3   6  13        3.90        3.66      3.33 o 
  -2   6  13        6.53        4.47      2.62 o 
  -1   6  13        0.73        1.03      3.71 o 
   0   6  13       12.48       19.57      3.55 o 
   1   6  13        0.73        8.09      3.68 o 
   2   6  13        6.56        9.93      4.51 o 
   3   6  13        3.91        5.18      5.43 o 
  -3   7  13        0.49        0.00      3.28 o 
  -2   7  13        0.05        0.81      2.50 o 
  -1   7  13       11.01       14.23      7.40 o 
   0   7  13       41.98       36.33      4.23 o 
   1   7  13       10.99       16.33      5.81 o 
   2   7  13        0.05        0.00      3.60 o 
   3   7  13        0.49        1.14      6.49 o 
  -2   8  13        3.13        0.00      3.42 o 
  -1   8  13        1.34        0.00      3.23 o 
   0   8  13        2.75        7.42      5.95 o 
   1   8  13        1.35        0.00      4.62 o 
   2   8  13        3.13        0.00      3.71 o 
  -2   9  13        0.80        0.32      3.05 o 
  -1   9  13        3.26        1.63      3.37 o 
   0   9  13       60.80       63.94      8.19 o 
   1   9  13        3.25       10.00      5.60 o 
   2   9  13        0.80        1.06      5.83 o 
  -2  10  13        1.51       10.22      3.75 o 
  -1  10  13        1.49        0.00      3.63 o 
   0  10  13        2.24        0.00      6.30 o 
   1  10  13        1.49        0.00      2.85 o 
   2  10  13        1.51        0.59      5.53 o 
  -1  11  13        0.73        0.00      6.02 o 
   0  11  13        0.06       14.55      6.58 o 
   1  11  13        0.73        0.00      2.71 o 
  -1  12  13        2.20        0.00      5.88 o 
   0  12  13        0.04        4.65      6.51 o 
   1  12  13        2.21        0.00      4.43 o 
   0   0  14      245.40      256.46     10.64 o 
   1   0  14       60.79       58.53     10.89 o 
   2   0  14        5.89        3.87      2.84 o 
   3   0  14        0.58        3.35      4.20 o 
  -3   1  14        2.90        0.00      5.50 o 
  -2   1  14        1.01        0.00      2.57 o 
  -1   1  14       32.90       28.16      3.90 o 
   0   1  14      393.45      326.54     11.83 o 
   1   1  14       32.87       29.36      6.89 o 
   2   1  14        1.02        1.04      3.09 o 
   3   1  14        2.90        6.38      4.16 o 
  -3   2  14        2.51        0.65      3.40 o 
  -2   2  14        4.29        0.00      2.65 o 
  -1   2  14       50.49       65.25      4.75 o 
   0   2  14       60.18       55.07      4.72 o 
   1   2  14       50.48       61.96      4.72 o 
   2   2  14        4.29        7.18      2.52 o 
   3   2  14        2.51        4.02      6.03 o 
  -3   3  14        2.08       15.47      3.92 o 
  -2   3  14       20.11       21.53      3.22 o 
  -1   3  14       60.05       85.81      5.21 o 
   0   3  14        0.05        0.48      3.29 o 
   1   3  14       60.06       59.89      4.77 o 
   2   3  14       20.12       26.90      4.27 o 
   3   3  14        2.08        0.00      3.64 o 
  -3   4  14        1.49        7.49      3.65 o 
  -2   4  14       16.82       15.49      3.68 o 
  -1   4  14        5.95       13.85      3.78 o 
   0   4  14        1.98        6.43      3.24 o 
   1   4  14        5.92        5.20      3.08 o 
   2   4  14       16.80       18.51      4.10 o 
   3   4  14        1.50        0.00      3.71 o 
  -3   5  14        0.06        1.11      3.34 o 
  -2   5  14       21.50       19.75      3.25 o 
  -1   5  14       43.85       48.56      6.60 o 
   0   5  14       10.86        9.94      3.60 o 
   1   5  14       43.87       34.34      4.54 o 
   2   5  14       21.54       32.44      4.63 o 
   3   5  14        0.06        0.00      3.99 o 
  -3   6  14        0.94        0.00      3.43 o 
  -2   6  14        2.40        0.00      3.14 o 
  -1   6  14       31.11       19.62      4.01 o 
   0   6  14        2.91        1.02      3.13 o 
   1   6  14       31.11       14.25      6.09 o 
   2   6  14        2.41        0.00      3.82 o 
   3   6  14        0.94        0.00      4.01 o 
  -2   7  14        7.71        5.71      3.59 o 
  -1   7  14       14.01        2.60      3.50 o 
   0   7  14        5.81        0.00      4.11 o 
   1   7  14       14.02        9.21      5.67 o 
   2   7  14        7.70       15.04      4.06 o 
  -2   8  14        0.13        0.00      3.89 o 
  -1   8  14        0.16        0.00      4.11 o 
   0   8  14        5.69        0.00      6.09 o 
   1   8  14        0.16       12.17      5.95 o 
   2   8  14        0.14        0.00      3.66 o 
  -2   9  14        1.20        3.47      3.64 o 
  -1   9  14        1.17        0.00      3.42 o 
   0   9  14        9.53       19.10      7.28 o 
   1   9  14        1.18        0.00      5.46 o 
   2   9  14        1.19        8.91      5.60 o 
  -1  10  14        1.26        0.00      6.16 o 
   0  10  14       12.74       16.03      7.21 o 
   1  10  14        1.26       15.84      6.02 o 
  -1  11  14        1.78        3.07      6.58 o 
   0  11  14        0.10        0.00      6.86 o 
   1  11  14        1.78       12.77      6.16 o 
   1   0  15       10.76       18.55      4.94 o 
   2   0  15        5.40       10.81      4.09 o 
   3   0  15        3.52        4.24      4.30 o 
  -3   1  15        4.38        3.26      3.86 o 
  -2   1  15        5.40        3.52      3.70 o 
  -1   1  15       32.17       26.79      4.57 o 
   0   1  15        0.27        0.00      3.46 o 
   1   1  15       32.13       22.60      4.60 o 
   2   1  15        5.41        8.18      3.05 o 
   3   1  15        4.38       10.22      4.44 o 
  -3   2  15        4.02        0.00      8.60 o 
  -2   2  15       11.39       15.91      4.07 o 
  -1   2  15       12.66       11.97      3.74 o 
   0   2  15        7.82        2.96      3.55 o 
   1   2  15       12.64       15.73      4.15 o 
   2   2  15       11.36       12.09      3.13 o 
   3   2  15        4.03        3.09      4.12 o 
  -2   3  15        5.48        0.00      3.38 o 
  -1   3  15       29.18       24.14      4.40 o 
   0   3  15        0.13        5.95      3.55 o 
   1   3  15       29.22       22.84      4.18 o 
   2   3  15        5.48       13.38      3.26 o 
  -2   4  15       54.11       53.97      5.20 o 
  -1   4  15        8.60        7.89      3.83 o 
   0   4  15       16.89       16.36      3.93 o 
   1   4  15        8.61       11.17      4.23 o 
   2   4  15       54.13       64.43      9.43 o 
  -2   5  15       22.49       27.33      4.46 o 
  -1   5  15        7.18       10.45      5.57 o 
   0   5  15        1.23        1.75      3.43 o 
   1   5  15        7.15       30.59      7.14 o 
   2   5  15       22.47       23.17      4.66 o 
  -2   6  15        8.18        9.37      3.83 o 
  -1   6  15        2.07        0.00      3.78 o 
   0   6  15        8.70       11.52      3.82 o 
   1   6  15        2.07        0.00      5.46 o 
   2   6  15        8.21        2.22      4.10 o 
  -2   7  15        5.92        2.73      3.75 o 
  -1   7  15        0.53        0.00      3.43 o 
   0   7  15        1.71        4.76      3.88 o 
   1   7  15        0.53        0.00      5.67 o 
   2   7  15        5.93        9.96      4.17 o 
  -2   8  15        0.67        0.00      5.17 o 
  -1   8  15        1.20        0.00      3.39 o 
   0   8  15       25.60       45.33      7.91 o 
   1   8  15        1.19        0.79      5.88 o 
   2   8  15        0.66        0.00      5.25 o 
  -1   9  15        0.89        0.00      3.72 o 
   0   9  15        0.45        9.40      7.07 o 
   1   9  15        0.90        0.00      5.74 o 
   0  10  15        0.40       10.79      6.93 o 
   0   0  16        1.32       12.57      6.16 o 
   1   0  16        1.40        0.00      3.51 o 
   2   0  16        0.14        0.00      3.43 o 
  -2   1  16        3.23        0.00      3.95 o 
  -1   1  16        9.44        2.85      3.66 o 
   0   1  16        3.30        6.65      3.83 o 
   1   1  16        9.45        8.78      3.82 o 
   2   1  16        3.22        0.00      3.51 o 
  -2   2  16        3.28        3.17      4.10 o 
  -1   2  16       21.11       17.37      4.29 o 
   0   2  16        0.09        0.39      3.36 o 
   1   2  16       21.11       20.59      4.33 o 
   2   2  16        3.28        0.00      4.69 o 
  -2   3  16       21.13       11.25      4.60 o 
  -1   3  16       13.76       13.09      4.29 o 
   0   3  16        3.70        3.72      3.61 o 
   1   3  16       13.76        8.34      4.08 o 
   2   3  16       21.11       17.71      4.66 o 
  -2   4  16       19.35       18.93      4.58 o 
  -1   4  16       11.34       21.92      4.42 o 
   0   4  16        0.85        0.00      3.34 o 
   1   4  16       11.35        5.92      4.02 o 
   2   4  16       19.33        6.71      4.33 o 
  -2   5  16       20.00       20.73      4.61 o 
  -1   5  16        0.71        0.00      3.66 o 
   0   5  16        1.28        1.63      3.73 o 
   1   5  16        0.71        0.00      5.95 o 
   2   5  16       20.02       24.09      4.82 o 
  -1   6  16        0.81        0.00      3.80 o 
   0   6  16        3.52        9.02      4.00 o 
   1   6  16        0.80        0.00      6.30 o 
  -1   7  16        1.65        0.00      3.81 o 
   0   7  16        0.68        5.25      6.23 o 
   1   7  16        1.66        0.00      5.88 o 
  -1   8  16        1.03        0.25      4.77 o 
   0   8  16       25.73       28.11      8.12 o 
   1   8  16        1.03       10.69      6.58 o 
   1   0  17        0.88        5.17      4.03 o 
   2   0  17        4.38        0.00      3.86 o 
  -2   1  17        1.24        0.00      7.37 o 
  -1   1  17        3.24        2.83      3.83 o 
   0   1  17        0.06        0.00      4.03 o 
   1   1  17        3.24        4.27      4.83 o 
   2   1  17        1.24        0.00      3.91 o 
  -1   2  17        0.05        0.00      3.57 o 
   0   2  17        1.92        0.00      3.56 o 
   1   2  17        0.05        0.00      3.68 o 
  -1   3  17        0.01        0.67      4.04 o 
   0   3  17        0.42        0.00      3.80 o 
   1   3  17        0.01        0.00      3.81 o 
  -1   4  17        1.79        0.13      3.94 o 
   0   4  17        0.03        0.00      5.43 o 
   1   4  17        1.79        0.00      5.32 o 
  -1   5  17        0.97        0.00      5.03 o 
   0   5  17        1.69        0.00      3.75 o 
   1   5  17        0.97        0.00      5.81 o 
   0   6  17        0.00        5.14      4.00 o 
   0   0  18        8.04        6.24      6.30 o 
   1   0  18        0.75        2.92      3.96 o 
   0   1  18        1.03        0.00      4.06 o 
   0   2  18        1.69        5.98      4.37 o 
   0   3  18        1.43        0.00      3.83 o 
                                                 
